# Supplementary material for: Microbiome and Metabolome Illustrate the Correlations Between Endophytes and Flavor Metabolites in Passiflora ligularis Fruit Juice
Source: Int J Mol Sci. 2025 Feb 27;26(5):2151. doi: 10.3390/ijms26052151 (PMC11900049; doi:10.3390/ijms26052151)
Supplement: Supplementary file 1 [file ijms-26-02151-s001.zip]

Archive with 15 entries (14 files):
- ijms-3458063-supplementary/Supplementary/
- ijms-3458063-supplementary/Supplementary/Figure Supplementary.pdf
- ijms-3458063-supplementary/Supplementary/Table S10 .xls
- ijms-3458063-supplementary/Supplementary/Table S11 .xls
- ijms-3458063-supplementary/Supplementary/Table S12  .xlsx
- ijms-3458063-supplementary/Supplementary/Table S13 .xlsx
- ijms-3458063-supplementary/Supplementary/Table S14.xlsx
- ijms-3458063-supplementary/Supplementary/Table S15.xlsx
- ijms-3458063-supplementary/Supplementary/Table S16 .xlsx
- ijms-3458063-supplementary/Supplementary/Table S17 .xlsx
- ijms-3458063-supplementary/Supplementary/Table S18.xlsx
- ijms-3458063-supplementary/Supplementary/Table S19.xlsx
- ijms-3458063-supplementary/Supplementary/Table S8 .xlsx
- ijms-3458063-supplementary/Supplementary/Table S9 .xlsx
- ijms-3458063-supplementary/Supplementary/Table Supplementary.pdf
