# Supplementary material for: Microbiome and Metabolome Illustrate the Correlations Between Endophytes and Flavor Metabolites in Passiflora ligularis Fruit Juice
Source: Int J Mol Sci. 2025 Feb 27;26(5):2151. doi: 10.3390/ijms26052151 (PMC11900049; doi:10.3390/ijms26052151)
Supplement: Supplementary file 1 [file ijms-26-02151-s001.zip › ijms-3458063-supplementary/Supplementary/Table S10 .xls]

## Sheet: Table S10
Table S10. Non-volatile flavor metabolites data measured in the fruit juices of three developmental stages of P. ligularisfruit.
Number	SuperClass	Non-volatile flavor metabolites names	score	RT	m/z	Relative amount of non-volatile flavor metabolites in the fruit juice of S1			Relative amount of non-volatile flavor metabolites in the fruit juice of S2			Relative amount of non-volatile flavor metabolites in the fruit juice of S3
						Biological repeat 1	Biological repeat 2	Biological repeat 3	Biological repeat 1	Biological repeat 2	Biological repeat 3	Biological repeat 1	Biological repeat 2	Biological repeat 3
1	Alkaloids and derivatives	.alpha.-ergocryptine	0.0110224	5.656	496.349	3.15234e+07	1013625127	4.71427e+08	1608419302	8.36451e+08	2099500325	2.72802e+07	3.48728e+08	1.88902e+08
2	Alkaloids and derivatives	2-hydroxycarbamazepine	0.27999	4.823	253.112	3.25868e+07	5.74159e+07	7.30077e+07	7.86534e+07	1.95968e+07	4.69573e+07	4.18792e+07	3.98117e+07	5.02168e+07
3	Alkaloids and derivatives	Ajmalicine	0.999396	5.375	353.186	7.35423e+06	4.96404e+06	7.31902e+06	4.61201e+07	4.36132e+07	1.00957e+07	2.39801e+07	1.74216e+07	2.83737e+07
4	Alkaloids and derivatives	Ajmaline	0.237041	1.086	309.186	9.82195e+07	7.59548e+07	8.10533e+07	3.42448e+08	2.85888e+08	3.06684e+08	3.6131e+08	1.90167e+08	2.67827e+08
5	Alkaloids and derivatives	Anabasine	0.472791	8.896	146.119	2.37241e+08	1.92577e+08	2.60296e+08	3.77284e+08	4.68379e+08	4.32386e+08	158132801	232012580	2.06049e+08
6	Alkaloids and derivatives	Anisodamine	0.70244	4.801	140.085	4.28016e+08	4.11503e+08	4.16867e+08	6.87134e+08	5.431e+08	5.49015e+08	4.3414e+08	4.48079e+08	3.83284e+08
7	Alkaloids and derivatives	Arecoline hydrobromide	0.110823	3.788	156.105	2.65337e+07	1.56693e+07	2.1745e+07	1.86358e+07	7.47654e+07	2.53315e+07	1.80401e+07	8.33124e+06	1.21556e+07
8	Alkaloids and derivatives	Brucine	0.999794	4.273	395.211	1.38992e+08	8.76181e+07	7.27598e+07	1.2893e+08	2.10212e+08	8.25282e+07	2.87416e+08	9.42439e+07	3.77638e+08
9	Alkaloids and derivatives	Cabergoline	0.206587	5.667	452.286	3.38654e+07	3.4769e+08	1.58782e+08	3.75418e+08	1.46896e+08	2.49687e+08	7.19352e+06	3.50176e+07	1.57091e+07
10	Alkaloids and derivatives	Cephaeline	0.340425	0.755	467.279	673452	1.86216e+07	8.66954e+06	2.12906e+07	4.76446e+06	1.72266e+07	925017	1.80718e+07	9.35732e+06
11	Alkaloids and derivatives	Cinchonidine	0.201116	1.131	295.171	5.65823e+07	2.99929e+07	4.39203e+07	9.05607e+07	1.04906e+08	7.63767e+07	125177653	5.69674e+07	1.05981e+08
12	Alkaloids and derivatives	Cytochalasin b	0.360548	4.907	426.247	2.92822e+07	1.50044e+07	1.93769e+07	8.269e+07	1.29027e+08	8.11137e+07	4.85934e+07	2.12361e+07	4.30323e+07
13	Alkaloids and derivatives	Cytochalasin e	0.0715223	5.588	518.233	5.64084e+07	4.27108e+07	4.2853e+07	7.03745e+07	9.03217e+07	7.41084e+07	6.47168e+07	4.13661e+07	5.2677e+07
14	Alkaloids and derivatives	Dextromethorphan	0.836975	0.864	147.081	1.25098e+07	1.99894e+07	1.63555e+07	2.65411e+07	1.581e+07	2.14678e+07	2.42666e+07	1.80972e+07	2.00007e+07
15	Alkaloids and derivatives	Dihydromorphine	0.133166	8.454	213.067	1.21444e+07	1.43088e+07	1.2963e+07	2.56829e+07	1.35228e+07	2.20289e+07	8.81623e+06	1.11982e+07	9.77376e+06
16	Alkaloids and derivatives	Emetine	0.112017	6.894	274.181	5.84978e+07	4.05798e+07	4.15118e+07	5.48212e+07	7.03053e+07	5.86198e+07	5.42029e+07	4.12301e+07	1.60299e+08
17	Alkaloids and derivatives	Ergocristine	0.300387	7.462	223.11	1.2744e+07	9.19421e+06	1.5757e+07	1.36517e+07	2.54367e+07	1.63659e+07	2.12721e+07	1.31539e+07	1.64786e+07
18	Alkaloids and derivatives	Galanthamine	0.774842	4.877	288.15	8.05132e+07	3.35966e+07	6.00608e+07	1.46782e+08	9.13598e+07	5.46765e+07	3.05581e+07	4.36698e+07	3.70004e+07
19	Alkaloids and derivatives	Homatropine	0.771575	9.477	276.166	4.59534e+07	3.45333e+07	4.16184e+07	4.04651e+07	3.70645e+07	3.77485e+07	3.60833e+07	2.69587e+07	3.52024e+07
20	Alkaloids and derivatives	Hydrocodone	0.965987	0.853	322.147	6.56922e+06	3.56255e+06	4.83772e+06	2.2236e+07	2.49425e+07	1.80042e+07	145245774	7.03145e+07	1.20977e+08
21	Alkaloids and derivatives	Irinotecan	0.0641838	8.552	502.216	4.08272e+06	5.04076e+06	4.37958e+06	1.45671e+07	5.47608e+06	8.40765e+06	4.46478e+06	4.17524e+06	3.69883e+06
22	Alkaloids and derivatives	Longatin	0.0137354	7.995	436.133	1.06098e+07	6.64476e+06	7.94739e+06	1.17238e+07	1.59375e+07	1.07214e+07	1.12682e+07	6.66346e+06	1.0521e+07
23	Alkaloids and derivatives	Lupanine	0.395614	1.053	249.189	6.33643e+07	3.58125e+07	3.99625e+07	1.8994e+07	4.1174e+07	3.76424e+07	1.13794e+07	2.16346e+07	3.54484e+07
24	Alkaloids and derivatives	Matrine	0.814815	6.178	249.176	386482463	3.07372e+08	3.2694e+08	221963898	2.92888e+08	2.34696e+08	2.63469e+08	2.28808e+08	242426562
25	Alkaloids and derivatives	Morphine	0.959431	8.867	286.153	4.1438e+07	3.95975e+07	3.05729e+07	4.63489e+07	3.8255e+07	4.62857e+07	4.60009e+07	4.38331e+07	5.18086e+07
26	Alkaloids and derivatives	Nalorphine	0.555858	4.353	312.136	3.381e+07	6.13919e+06	8.17192e+07	2.56974e+07	1.53871e+08	8.47716e+07	2.91842e+07	1.08353e+07	1.79369e+07
27	Alkaloids and derivatives	Norcodeine	0.584728	9.293	286.142	6.27291e+07	3.86194e+07	4.67407e+07	6.89452e+07	9.96858e+07	8.62739e+07	5.37453e+07	3.84653e+07	5.20952e+07
28	Alkaloids and derivatives	Normorphine	0.650273	4.581	272.118	1.1049e+07	2.62558e+07	1.84224e+07	2.91002e+07	1.2638e+07	2.71517e+07	1.19751e+07	4.2844e+07	3.44199e+07
29	Alkaloids and derivatives	Pentazocine	0.86216	6.422	218.133	124949701	9.04425e+07	1.11648e+08	5.85227e+07	7.20213e+07	6.73371e+07	70620061	6.50006e+07	7.09812e+07
30	Alkaloids and derivatives	Quinidine	0.987267	1.036	160.079	4.17579e+07	3.61816e+07	32643343	3.89268e+07	8.61959e+07	6.91056e+07	8.60354e+07	3.56046e+07	7.72586e+07
31	Alkaloids and derivatives	Rotundine	0.645769	7.857	356.2	4.79239e+07	2.53494e+07	3.10437e+07	6.1345e+07	8.69173e+07	6.59474e+07	6.0596e+07	3.21585e+07	4.98527e+07
32	Alkaloids and derivatives	Scoulerine	0.405666	2.541	178.074	3.22036e+08	8.25541e+07	5.27239e+07	1.99541e+08	4.30974e+07	4.68034e+07	4.7069e+08	3.91749e+07	5.93308e+07
33	Alkaloids and derivatives	Sparteine	0.684693	0.849	235.206	1.88249e+07	1.39035e+07	1.7768e+07	2.90144e+07	1.2335e+07	2.01574e+07	3.90396e+06	1.20822e+07	1.19521e+07
34	Alkaloids and derivatives	Stylopine	0.235502	1.006	149.074	5.77087e+07	7.6056e+07	7.57244e+07	8.48758e+07	5.90839e+07	5.54456e+07	7.44407e+07	7.67861e+07	6.31973e+07
35	Alkaloids and derivatives	Tetrahydroharmine	0.221023	8.803	217.12	4.90101e+07	4.78494e+07	4.05629e+07	5.5627e+07	4.40728e+07	4.86069e+07	4.50756e+07	4.40683e+07	4.13135e+07
36	Alkaloids and derivatives	Trigonelline	0.998537	7.327	138.058	8.66448e+08	5.93956e+08	7.37033e+08	3.98974e+08	6.60597e+08	478856556	1174884711	7.36782e+08	1048499099
37	Alkaloids and derivatives	Tropinone	0.0369773	10.785	140.003	2.02825e+07	2.86391e+07	2.38171e+07	2.87354e+07	1.93361e+07	1.61267e+07	2.14345e+07	2.30055e+07	1.93294e+07
38	Alkaloids and derivatives	Yohimbine	0.994557	7.979	355.181	3.06762e+06	3.63571e+06	3.03863e+06	1.36768e+07	9.59646e+06	1.04663e+07	1.18501e+07	1.111e+07	1.19924e+07
39	Benzenoids	.alpha.-asarone	0.531166	4.697	209.096	1.68061e+08	7.74207e+07	8.83282e+07	1.95524e+08	1.52828e+08	1.61834e+08	1.7757e+08	1.08415e+08	1.64504e+08
40	Benzenoids	.beta.-naphthol	0.906952	6.69	145.052	7.99872e+07	2.09879e+08	2.29335e+08	2.67458e+08	9.27962e+07	2.5851e+08	1.78633e+08	1.91155e+08	1.83356e+08
41	Benzenoids	(3,4-dihydroxyphenyl)ethanol	0.995014	1.114	119.052	2.2254e+07	8.97115e+06	1.86649e+07	2.10449e+07	2.81097e+07	2.8894e+07	3.72139e+07	1.73616e+07	3.26491e+07
42	Benzenoids	[6]-gingerol	0.513996	0.949	277.161	1.64546e+08	1.04422e+08	1.28369e+08	420247453	1439820915	9.4148e+08	4.78303e+08	366556965	4.2679e+08
43	Benzenoids	1-naphthalenamine	0.999006	6.759	144.084	7.1251e+08	4.19944e+08	5.58812e+08	4.89473e+08	9.44318e+08	7.66448e+08	7.73892e+08	4.71274e+08	6.60226e+08
44	Benzenoids	1-naphthaleneacetamide	0.997906	0.744	141.07	1.00711e+07	1.03423e+07	1.2939e+07	1.22822e+07	5.14007e+06	6.15008e+06	9.01971e+06	6.36554e+06	7.09178e+06
45	Benzenoids	1-naphthol	0.377504	8.555	127.04	387153142	4.64107e+08	3.61847e+08	3.9207e+08	4.52945e+08	2.84991e+08	3.93349e+08	7.47511e+08	5.57777e+08
46	Benzenoids	1-phenylethanol	0.50367	0.615	123.092	3.22685e+06	6.67213e+06	6.64075e+06	6.07525e+06	5.71982e+06	8.59486e+06	9.67814e+06	6.32429e+06	6.95399e+06
47	Benzenoids	1,2-benzenedicarboxylic acid	0.447	0.806	149.047	3.43727e+06	1.49623e+06	2.00912e+06	9.20746e+06	895362	3.91109e+06	7.18359e+06	2.67216e+06	1.02304e+06
48	Benzenoids	1,5-diaminonaphthalene	0.895175	6.756	159.095	1.22746e+08	8.83191e+07	1.12682e+08	1.07782e+08	1.78542e+08	1.26538e+08	139053835	115356602	1.32096e+08
49	Benzenoids	2-aminonaphthalene	0.313931	8.698	144.067	2.23128e+07	3.48847e+07	2.6712e+07	3.13831e+07	1.64083e+07	2.67476e+07	3.27349e+07	3.87289e+07	3.43123e+07
50	Benzenoids	2-isopropoxyphenyl n-methylcarbamate	0.953357	1.56	153.069	1.34637e+08	1.41665e+08	1.33556e+08	3.97063e+07	4.69583e+08	2.46445e+07	5.39366e+08	5.97823e+08	608290614
51	Benzenoids	2-phenylacetamide	0.998456	6.162	136.062	1.65473e+08	1.0971e+08	1.19351e+08	8.81126e+07	145272622	8.2022e+07	8.71575e+07	4.68792e+07	6.67917e+07
52	Benzenoids	2,4-diaminotoluene	0.789348	16.453	123.08	2.08797e+07	2.54516e+07	2.20655e+07	2.14128e+07	1.82227e+07	4.03537e+07	7.17539e+06	9.32147e+06	8.74215e+06
53	Benzenoids	2,6-dimethoxyphenol	0.706858	1.042	155.084	1.82287e+07	3.56996e+07	2.51257e+07	2.49738e+07	8.60808e+07	4.16195e+07	9.57709e+07	2.40808e+07	6.7332e+07
54	Benzenoids	2,6-xylidine	0.998001	0.9	122.097	4.19548e+07	2.76479e+07	1.891e+07	2.39137e+07	1.34885e+07	2.04648e+07	3.19686e+07	1.43679e+07	1.61088e+07
55	Benzenoids	3-(3-methoxyphenyl)propionic acid	0.992846	15.641	163.088	1.22621e+08	1.48932e+08	1.42143e+08	1.1603e+08	226548187	1.48861e+08	1.61779e+08	1.42153e+08	7.95668e+07
56	Benzenoids	3-amino-4-hydroxybenzoate	0.981455	3.18	154.053	4.23577e+07	1.17715e+08	1.03344e+08	3.44987e+07	6.10229e+07	1.22578e+08	8.45022e+07	3.28913e+07	5.52088e+07
57	Benzenoids	3-ethylphenol	0.989764	3.094	123.058	2.36092e+08	1.55742e+08	5.83373e+08	9.03186e+07	8.44577e+07	1.93427e+08	4.49664e+08	2.06468e+08	1.46793e+08
58	Benzenoids	3-methylcatechol	0.900696	14.949	125.072	9.59845e+07	9.58293e+07	1.18216e+08	8.678e+07	111777880	9.03746e+07	9.89074e+07	9.94099e+07	9.06336e+07
59	Benzenoids	3-Methylphenylacetic acid	0.9526	6.361	133.065	1.23768e+07	2.59219e+07	2.32993e+07	3.85326e+07	2.05993e+07	2.07067e+07	5.95194e+06	1.8364e+07	2.2925e+07
60	Benzenoids	3-phenoxybenzyl alcohol	0.86352	1.055	168.069	9.43969e+07	1.47068e+08	1.32267e+08	1.15579e+08	8.62824e+07	1.35972e+08	9.55449e+07	1.09671e+08	1.19717e+08
61	Benzenoids	4-chloro-o-toluidine	0.975405	4.827	142.053	3.06483e+07	1.78773e+08	2.08411e+07	1.92116e+08	1.55724e+08	2.41965e+08	1.97404e+08	1.76546e+08	1.50593e+08
62	Benzenoids	4-hydroxy-3-methoxyphenethyl alcohol	0.881378	7.88	119.063	2.22428e+07	1.36801e+07	1.61947e+07	1.30834e+07	2.09038e+07	2.00163e+07	1.31068e+07	1.48921e+07	1.5702e+07
63	Benzenoids	4-hydroxyphenethyl alcohol	0.987614	15.561	121.077	1.75064e+07	2.05411e+07	2.01833e+07	2.77192e+07	2.11777e+07	2.10562e+07	2.29733e+07	1.79683e+07	2.60934e+07
64	Benzenoids	4-hydroxyphenylethanol	0.947309	0.831	139.087	5.34689e+06	6.56203e+06	6.17692e+06	1.06029e+07	4.90505e+06	8.63741e+06	1.45555e+07	2.30513e+06	3.83504e+06
65	Benzenoids	4-methylbenzyl alcohol	0.985354	0.88	105.07	3.09081e+07	4.76309e+07	4.8789e+07	6.76003e+07	1.57809e+07	6.39248e+07	2.01642e+07	3.74236e+07	5.13e+07
66	Benzenoids	4-methylthioamphetamine	0.141888	1.006	182.085	1.23345e+07	1.35002e+07	8.56215e+06	1.28653e+07	1.10788e+08	5.74257e+07	1.95349e+06	8.01736e+06	5.05021e+06
67	Benzenoids	4-nitroaniline	0.351746	4.729	139.053	5.56963e+08	3.01414e+08	4.41762e+08	5.2038e+08	5.46859e+08	4.82211e+08	5.65832e+08	2.87322e+08	4.80605e+08
68	Benzenoids	4,4'-diaminodiphenylmethane	0.436668	0.874	106.066	1.47079e+06	3.03246e+07	3.00477e+07	3.90889e+07	1.95073e+07	2.95701e+07	2.10345e+07	2.62331e+07	2.90695e+07
69	Benzenoids	Acetaminophen	0.141097	4.088	152.085	5.21921e+08	7.688e+08	1435756111	622904389	2.48443e+07	3.30741e+08	6.04485e+08	1680562453	3.45077e+08
70	Benzenoids	Acetylvanillin	0.98759	0.414	195.088	4.9173e+08	1548407450	6.67386e+08	7.51821e+08	1362286254	1060724050	1472931596	7.33616e+08	1259330611
71	Benzenoids	Alachlor	0.310032	4.974	270.102	4.07755e+07	2.22555e+07	4.92854e+07	6.33531e+07	5.11979e+07	3.73237e+07	3.33901e+07	1.95599e+07	3.48085e+07
72	Benzenoids	Alfentanyl	0.960887	9.154	417.273	3.6755e+06	3.66319e+06	2.73324e+06	9.17753e+06	8.75932e+07	9.00855e+06	1.31786e+07	1.23749e+07	1.19755e+07
73	Benzenoids	Alizarin	0.14537	10.155	263.03	2.07272e+07	2.52708e+07	2.79235e+07	1.67714e+07	4.68077e+07	3.73347e+07	2.85927e+07	2.02329e+07	2.9397e+07
74	Benzenoids	Aloe emodin	0.679648	8.574	271.083	3.30809e+07	4.4784e+07	2.03909e+07	4.18962e+07	1.49925e+07	3.07777e+07	3.16191e+07	4.10701e+07	3.68218e+07
75	Benzenoids	Alprenolol	0.887343	12.338	250.197	2.34767e+07	1.0895e+07	1.86334e+07	1.50372e+07	8.50907e+07	9.45733e+06	1.51935e+07	9.20569e+06	1.00664e+07
76	Benzenoids	Amprenavir	0.266162	5.725	245.154	1.30302e+07	1.04222e+07	1.10514e+07	1.70956e+07	2.05874e+07	1.72938e+07	2.1244e+07	1.13555e+07	1.64486e+07
77	Benzenoids	Anastrozole	0.353224	6.727	294.15	869438054	5.2356e+08	6.33033e+08	911520504	1170353788	875095167	3.94903e+08	2.40132e+08	3.045e+08
78	Benzenoids	Aniline	0.775439	8.799	94.0663	542288236	6.24821e+08	5.59346e+08	9.4765e+08	8.74537e+08	8.65749e+08	6.75824e+08	6.04301e+08	6.68322e+08
79	Benzenoids	Anisomycin	0.946936	10.2	266.162	6.52944e+07	7.2251e+07	7.4407e+07	5.84117e+07	5.71376e+07	6.94456e+07	5.13347e+07	89612162	6.49661e+07
80	Benzenoids	Aristolochic acid	0.803658	8.073	359.074	4.61769e+06	3.42687e+06	3.30038e+06	7.14256e+06	7.11525e+06	6.41598e+06	4.03196e+06	2.48781e+06	1.91448e+06
81	Benzenoids	Atglistatin	0.649343	0.92	567.355	7.40071e+06	8.54563e+06	2.39699e+07	1.73593e+07	1.82799e+07	3.05157e+06	4.71801e+07	1.73631e+07	3.01292e+07
82	Benzenoids	Bensulide	0.106362	10.115	398.045	4.7325e+07	1.26547e+07	4.08265e+07	3.95392e+07	2.97909e+07	2.35956e+07	3.97608e+07	1.38843e+07	2.62185e+07
83	Benzenoids	Bensultap	0.604181	8.37	432.042	9.21522e+06	6.99642e+06	7.79909e+06	8.09287e+06	1.32885e+07	1.06774e+07	1.04299e+07	5.80626e+06	8.37966e+06
84	Benzenoids	Benzamide	0.827785	1.042	105.034	4.92198e+07	5.47194e+07	4.98086e+07	4.46077e+07	5.91482e+07	4.02251e+07	1.2592e+07	2.21455e+07	2.57081e+07
85	Benzenoids	Benzidine	0.112696	4.296	185.096	2.20831e+08	1.60273e+08	1.92839e+08	1.36184e+08	1.66653e+08	1.28698e+08	185580550	8.29578e+07	1.33159e+08
86	Benzenoids	Benzo(b)fluoranthene	0.590169	2.391	252.077	1.91075e+07	5.07881e+07	3.16572e+07	1.48233e+07	8.76291e+06	3.30606e+07	1.83646e+07	2.4722e+07	1.20538e+07
87	Benzenoids	Benzoylecgonine	0.970921	7.866	290.134	1.01758e+07	1.68066e+07	1.34294e+07	2.58365e+07	3.11541e+07	2.53136e+07	3.85366e+07	3.88317e+07	4.86657e+07
88	Benzenoids	Benzyl alcohol	0.999153	0.87	91.0548	1.3813e+08	1.90804e+08	1.56668e+08	2.37425e+08	7.39555e+07	1.47766e+08	1.14297e+08	1.32216e+08	1.48035e+08
89	Benzenoids	Benzyl butyl phthalate	0.984197	5.242	335.143	9.40302e+06	8.99473e+06	8.5881e+06	3.87358e+07	1.40052e+07	2.91452e+07	8.88146e+06	647870	4.96459e+06
90	Benzenoids	Bicyclomycin benzoate	0.889769	11.383	389.118	3.19986e+07	4.66189e+06	20311523	1.17287e+07	5.64313e+07	3.26831e+07	9.69384e+06	4.41474e+06	3.54032e+06
91	Benzenoids	Bilobol	0.12311	0.57	319.284	5.53461e+07	7.14499e+07	7.11045e+07	5.53012e+07	4.24733e+07	5.23798e+07	1.29718e+07	2.40866e+07	1.93062e+07
92	Benzenoids	Bisoprolol	0.113857	1.111	348.201	6.6248e+06	3.49617e+06	3.33866e+06	2.66925e+07	5.73948e+07	5.14461e+07	2.31594e+07	1.29815e+07	2.0173e+07
93	Benzenoids	Bisphenol a diglycidyl ether	0.258558	9.33	363.153	1.69195e+07	1.08713e+07	1.5431e+07	1.23098e+07	1.22102e+06	2.08864e+07	1.44419e+07	7.69248e+06	1.228e+07
94	Benzenoids	Botran	0.00172886	3.77	189.945	3.8689e+07	3.0481e+07	2.77874e+07	3.15481e+07	2.68539e+07	3.36442e+07	3.03898e+07	2.44448e+07	3.7067e+07
95	Benzenoids	Butachlor	0.656568	6.904	312.171	2.0245e+07	10081330	1.59623e+07	1.57336e+07	4.78889e+07	1.99794e+07	2.81651e+07	1.28838e+07	1.55109e+07
96	Benzenoids	Butralin	0.498806	5.2	296.139	9.53268e+07	2.2679e+07	3.35538e+07	4.86858e+07	5.49687e+07	4.79812e+07	2.87125e+07	1.41493e+07	2.03759e+07
97	Benzenoids	Butylated hydroxytoluene	0.503503	2.503	243.173	8.57803e+06	1.59464e+07	8.65178e+06	4.0671e+07	3.49472e+07	3.42491e+07	3.43475e+07	1.48101e+07	1.63494e+07
98	Benzenoids	Carminic acid	0.918848	8.97	515.096	5.48948e+06	5.78234e+06	5.37247e+06	4.50858e+06	6.12071e+06	4.95605e+06	5.28503e+06	4.69966e+06	4.94249e+06
99	Benzenoids	Chloramphenicol succinate	0.67202	9.778	407.034	4.97028e+08	7.83197e+08	6.28743e+08	7.08017e+08	5.02709e+08	5.31778e+08	7.15496e+08	7.06461e+08	5.05188e+08
100	Benzenoids	Chlordimeform	0.653083	6.769	117.059	5.85594e+07	3.66873e+07	4.95512e+07	5.45442e+07	6.55429e+07	4.96644e+07	7.80668e+07	5.01352e+07	7.05511e+07
101	Benzenoids	Chlorfenvinphos	0.335472	0.735	358.98	114278	173618	78766.8	286030	57193.7	364364	3.80826e+06	6.14815e+07	5.34065e+06
102	Benzenoids	Chlorhexidine	0.00182623	8.973	490.187	2.42129e+07	2.59361e+07	2.43549e+07	4.08707e+07	4.1551e+07	4.33948e+07	4.43621e+07	2.42573e+07	3.32327e+07
103	Benzenoids	Clemastine	0.401427	8.714	344.184	1.07643e+07	1.11918e+07	8.97669e+06	9.88738e+06	2.00375e+07	1.61114e+07	3.41316e+07	2.08554e+07	8.14834e+06
104	Benzenoids	Clorgyline	0.573063	0.798	272.059	8.74235e+06	2.91204e+06	6.08133e+06	1.31354e+07	6.64673e+06	6.0284e+06	6.93953e+06	2.0845e+06	5.78581e+06
105	Benzenoids	Cocaine	0.389443	5.682	304.171	2.87758e+08	1.76437e+08	2.05142e+08	3.54534e+08	4.50264e+08	3.16105e+08	4.55423e+08	2.52036e+08	3.66195e+08
106	Benzenoids	Cyclopentolate	0.947048	8.474	274.191	5.1652e+07	6.05762e+07	4.64664e+07	100466080	4.4526e+07	8.55525e+07	1.25082e+08	1.505e+08	1.35294e+08
107	Benzenoids	Cyproconazole	0.833082	1.217	292.144	1.7291e+07	1.52806e+07	1.60391e+07	3.11376e+07	2.64821e+07	3.10235e+07	5.36289e+06	4.05845e+06	3.83362e+06
108	Benzenoids	Cyprodinil	0.854746	8.55	226.12	1.42244e+06	2.27287e+06	1.46993e+06	2.74263e+06	2.09372e+06	2.73598e+06	4.85364e+06	5.62624e+06	5.30591e+06
109	Benzenoids	Deprenyl	0.33782	14.778	188.141	2.14298e+07	2.58242e+06	2.54621e+07	4.61719e+06	3.12652e+07	3.63466e+07	2.96544e+07	2.5192e+07	2.44957e+07
110	Benzenoids	Desmedipham	0.210179	5.894	318.151	6.40524e+06	2.69462e+06	5.51627e+06	3.76489e+06	2.21279e+07	1.07725e+07	3.57587e+06	3.40126e+06	3.37216e+06
111	Benzenoids	Diaveridine	0.748693	0.885	261.127	1.39173e+06	538019	1.36039e+06	2.98299e+06	2.56779e+06	1.39554e+06	4.73086e+06	1.94956e+06	4.6209e+06
112	Benzenoids	Diphenhydramine	0.073223	2.041	256.178	5.34648e+07	1.05778e+07	1.49326e+07	1.1882e+07	3.32005e+07	4.8177e+06	7.85625e+06	612712	2.35863e+06
113	Benzenoids	Dipivefrine	0.98707	5.636	352.227	189594104	117598192	143443622	166890810	1.68656e+08	1.15418e+08	1.83165e+08	1.61895e+08	1.97898e+08
114	Benzenoids	Dl-normetanephrine	0.117905	12.701	206.079	2.15845e+07	1.529e+07	1.95664e+07	1.76492e+07	3.14495e+07	2.14726e+07	214843683	6.95806e+07	7.43346e+07
115	Benzenoids	Dl-octopamine	0.989017	6.079	136.078	8.93545e+07	8.18726e+07	7.87597e+07	9.17097e+07	1.51286e+08	1.06015e+08	8.46812e+07	4.0676e+07	161444958
116	Benzenoids	Dopamine	0.9635	2.528	136.078	3.9572e+07	5.46696e+07	2.61708e+07	4.72196e+07	100798227	5.18417e+07	5.99627e+07	3.94036e+07	5.70262e+07
117	Benzenoids	Edifenphos	0.199391	10.033	621.041	8.58767e+07	5.65398e+07	8.13224e+07	6.8737e+07	1.02349e+08	8.80261e+07	7.87651e+07	3.13936e+07	3.68424e+07
118	Benzenoids	Ephedrine	0.151582	1.773	148.1	9.37839e+08	1941249056	1328573735	1143488667	9.13764e+08	1133485439	1093920980	4.62199e+08	9.70815e+08
119	Benzenoids	Etofenprox	0.164644	5.699	394.241	6.6174e+07	5.51297e+07	5.01148e+07	1.4924e+08	1.58566e+08	1.37635e+08	1.08043e+08	5.14105e+07	8.51364e+07
120	Benzenoids	Eugenol	0.84577	7.88	165.069	2.56065e+07	1.89053e+07	2.17963e+07	2.04034e+07	2.22521e+07	1.89492e+07	1.78134e+07	1.44265e+07	1.6857e+07
121	Benzenoids	Fenpropimorph	0.989017	4.004	304.269	192987	5.50037e+06	5.79758e+06	3.5348e+06	3.02997e+06	2.05623e+07	1.70877e+06	4.64648e+08	2.46537e+08
122	Benzenoids	Fexofenadine	0.160887	0.86	502.316	888627	3.32309e+08	1.79894e+08	6.63002e+08	5.13917e+07	2.35324e+08	2.82534e+06	226455462	1.94097e+08
123	Benzenoids	Flusilazole	0.986727	7.047	316.128	5.56227e+06	3.44824e+06	4.0625e+06	6.4082e+06	3.77608e+06	4.75095e+06	4.35228e+06	3.53153e+06	6.35662e+06
124	Benzenoids	Gallopamil	0.237515	0.839	485.29	4.05148e+07	6.61327e+08	3.58093e+08	1097807232	1.37216e+08	4.83799e+08	2.04721e+07	5.02415e+08	3.92672e+08
125	Benzenoids	Hematein	0.101455	10.785	339.02	2.59218e+06	2.06899e+06	1.79624e+06	2.22107e+06	1.13832e+06	1.48702e+06	1.38577e+06	1.25068e+06	983531
126	Benzenoids	Hexaflumuron	0.762548	9.715	460.975	9.45828e+06	1.82966e+06	7.33898e+06	3.99566e+06	1.13128e+07	5.44948e+06	5.57544e+06	521152	4.16609e+06
127	Benzenoids	Hydroquinone	0.97707	5.492	111.058	1.11809e+08	1.12146e+08	1.12801e+08	1.51696e+08	9.13843e+07	1.21043e+08	1.8232e+08	2.79653e+08	154948941
128	Benzenoids	Imazalil	0.148377	10.082	297.059	1589572374	1136889359	1416095156	1042930279	1012538411	1221397318	1247790609	7.48243e+08	8.68716e+08
129	Benzenoids	Isoeugenol	0.990169	1.073	137.061	2.34347e+08	2.15383e+08	2.30776e+08	2.00506e+08	2.86602e+08	2.43302e+08	2.21098e+08	3.37341e+08	3.02673e+08
130	Benzenoids	Isoproterenol	0.905005	14.885	194.119	8.2053e+07	4.60161e+07	8.65539e+07	1.60759e+07	1.18923e+07	2.14971e+07	5.353e+07	2.7042e+07	4.90544e+07
131	Benzenoids	Isoproturon	0.757068	4.062	207.142	1.14748e+07	1.11395e+07	1.08275e+07	2.21709e+07	1.2929e+07	1.00782e+07	6.43419e+07	4.29638e+07	6.1717e+07
132	Benzenoids	Ketamine	0.153682	10.087	207.063	1.60772e+08	1.16302e+08	1.56598e+08	1.39207e+08	9.49594e+07	1.24878e+08	1.28303e+08	9.21297e+07	9.51085e+07
133	Benzenoids	Kresoxim-methyl	0.0856464	7.44	282.092	3.1184e+07	5.97532e+07	5.42631e+07	5.10449e+07	1.34966e+08	7.53755e+07	173363968	1.22574e+08	1.04532e+08
134	Benzenoids	Lactofen	0.00295277	8.483	479.06	1.11429e+08	3.03936e+07	7.79125e+07	3.14846e+07	1.42872e+08	7.35047e+07	4.70431e+07	1.13589e+07	2.77875e+07
135	Benzenoids	Linuron	0.98771	8.441	251.024	2.11372e+07	2.1627e+07	2.08431e+07	3.62082e+07	1.61463e+07	2.67627e+07	1.24273e+07	9.38501e+06	1.0219e+07
136	Benzenoids	Mandelonitrile	0.846095	2.787	134.084	22828555743	14121572869	11296477265	19614359848	10930678991	16603926114	7864839947	6235122635	8044867644
137	Benzenoids	Maprotiline	0.940911	0.773	219.138	8.77683e+06	3.84453e+06	6.64425e+06	3.72184e+06	9.62058e+06	1.22244e+07	2.38326e+06	1.06562e+07	6.89819e+06
138	Benzenoids	Mepanipyrim	0.865606	4.903	224.117	1.95629e+08	5.85068e+07	1.1113e+08	2.54421e+07	9.61727e+07	9.22972e+07	1.75438e+08	1.06234e+08	8.75325e+07
139	Benzenoids	Mescaline	0.921056	4.615	212.107	8.39959e+07	6.58568e+07	6.5561e+07	1.61721e+08	1.11793e+08	1.15918e+08	1.29147e+08	7.37308e+07	1.11489e+08
140	Benzenoids	Metanephrine	0.520607	5.258	180.09	2.93687e+07	1.59715e+07	1.40505e+07	9.86073e+06	1.07127e+07	7.9045e+06	2.32447e+06	4.84331e+06	7728704
141	Benzenoids	Methyl salicylate	0.924431	5.646	153.058	1.10317e+07	6.89248e+06	6.76828e+06	8.19839e+06	1.0346e+07	8.91604e+06	1.63169e+07	9.71873e+06	1.30187e+07
142	Benzenoids	Metoprolol	0.977601	1.172	268.196	5.94979e+06	1.03717e+06	3.15536e+06	2.10012e+07	2.07229e+06	9.70703e+06	1.3776e+08	7.33357e+06	8.82616e+07
143	Benzenoids	Milnacipran	0.97887	16.386	230.142	4.2977e+07	7.70231e+06	1.40548e+07	4.43864e+07	6.94478e+06	2.66471e+07	3.96073e+07	2.38237e+07	7.69804e+06
144	Benzenoids	N-[(2r)-2,3-dihydroxypropoxy]-3,4-difluoro-2-[(2-fluoro-4-iodophenyl)amino]benzamide	0.0321729	10.495	505.006	6.34193e+06	6.87443e+06	7.12288e+06	6.62771e+06	6.05824e+06	6.09179e+06	4.81922e+06	4.68162e+06	4.97352e+06
145	Benzenoids	N-methyltyramine	0.727053	6.559	121.04	4.02862e+07	4.18746e+07	5.70634e+07	8.42166e+06	1.31219e+07	1.03705e+07	6.37642e+06	5.98287e+06	5.30298e+06
146	Benzenoids	N-phenyl-2-naphthylamine	0.679766	0.939	143.075	5.62031e+06	4.59588e+06	6.77747e+06	1.5047e+07	2.63742e+07	2.29871e+07	2.40591e+07	7.99766e+06	1.05105e+07
147	Benzenoids	Nalbuphine	0.405174	5.096	340.166	1.38419e+07	7.90242e+06	1.11637e+07	1.84622e+07	2.06099e+07	1.69004e+07	1.92745e+07	9.9318e+06	1.58789e+07
148	Benzenoids	Naloxone	0.078784	6.952	310.145	1.81925e+07	1.12467e+07	1.23777e+07	2.16933e+07	2.81999e+07	2.38814e+07	1.22503e+07	8.79901e+06	1.04149e+07
149	Benzenoids	Naltrexone	0.0118019	5.848	324.135	2.61763e+06	1.51077e+06	2.05434e+06	1.96268e+07	2.07781e+07	1.8295e+07	3.08052e+07	2.15066e+07	2.90625e+07
150	Benzenoids	Naproxen	0.102855	5.95	231.084	3.01288e+06	4.50717e+06	3.51675e+06	5.65192e+06	5.4745e+06	6.51497e+06	8.42754e+06	8.28505e+06	1.01422e+07
151	Benzenoids	Nitrosobenzene	0.9032	0.498	108.045	3.32317e+06	4.15855e+06	3.39769e+06	5.16074e+06	3.79073e+06	3.07208e+06	3.33271e+06	3.15538e+06	3.33918e+06
152	Benzenoids	O-phenylphenol	0.463266	0.866	171.102	2.49438e+06	1.9196e+07	1.38231e+07	2.93651e+07	5.05572e+06	1.53402e+07	228869	1.35559e+07	1.32268e+07
153	Benzenoids	Opipramol	0.368652	5.388	364.23	2.73002e+07	1.84756e+07	2.54129e+07	6.71392e+07	1.01361e+08	7.46575e+07	3.74612e+07	2.09204e+07	4.73522e+07
154	Benzenoids	Orphenadrine	0.92741	6.989	270.198	3.09159e+07	2.34376e+07	2.00156e+07	4.02332e+07	3.53385e+07	4.31652e+07	3.08928e+07	3.52059e+07	4.06802e+07
155	Benzenoids	Oxethazaine	0.864316	6.544	336.209	1.04488e+08	5.32121e+07	7.89325e+07	2.31229e+08	3.17764e+08	2.40345e+08	1.2213e+08	6.24416e+07	7.89545e+07
156	Benzenoids	Oxprenolol	0.8585	6.581	265.165	604432	407600	417759	504528	928057	733862	882703	809829	1.18187e+06
157	Benzenoids	Oxycodone	0.979349	7.298	298.122	1.47303e+07	1.3678e+07	1.28361e+07	1.23915e+07	1.77694e+07	1.26638e+07	2.66243e+07	1.85941e+07	1.34924e+07
158	Benzenoids	Oxymorphone	0.48344	9.218	302.137	2.1216e+07	1.13634e+07	1.46959e+07	1.54696e+07	1.88564e+07	1.71815e+07	1.73721e+07	1.02907e+07	2.3859e+07
159	Benzenoids	Paclitaxel	0.347946	5.918	309.15	8.91996e+06	4.32576e+06	6.46431e+06	2.1966e+07	3.29332e+07	2.32132e+07	1.05658e+07	8.70768e+06	7.24816e+06
160	Benzenoids	Paclobutrazol	0.507043	2.963	294.15	1.33951e+07	5.02748e+06	3.51995e+06	2.80799e+07	6.45128e+07	5.02719e+07	2.91947e+07	2.41726e+07	1.74784e+07
161	Benzenoids	Pargyline	0.0478502	0.884	160.134	5.02142e+06	1.42538e+06	3.0446e+06	8.50739e+07	9.09661e+07	8.65208e+07	5.15043e+07	1.50671e+07	3.31098e+07
162	Benzenoids	Pentamidine	0.501267	4.846	324.162	4.46997e+06	4.48725e+06	6.71225e+06	2.64513e+07	3.24965e+07	2.55154e+07	5.60926e+07	2.77197e+07	4.15804e+07
163	Benzenoids	Phenacetin	0.985312	9.58	180.089	9.29512e+07	128886497	1.08589e+08	1.28116e+08	3.59468e+07	1.00285e+08	125371545	1.34058e+08	1.29578e+08
164	Benzenoids	Phenindione	0.354904	8.587	223.062	4.90799e+06	10021070	7.9535e+06	9.74111e+06	4.78774e+06	7.42028e+06	7.59018e+06	9.47882e+06	9.10368e+06
165	Benzenoids	Phenylacetaldehyde	0.989842	6.76	103.057	3.54902e+08	2.37899e+08	3.03472e+08	3.17724e+08	3.5844e+08	3.84085e+08	3.70478e+08	2.58446e+08	3.26651e+08
166	Benzenoids	Proadifen	0.316098	1.075	376.233	1.49256e+07	1.13436e+07	1.25479e+07	7.66876e+07	9.4154e+07	6.25026e+07	8.27069e+07	2.9333e+07	5.03766e+07
167	Benzenoids	Prodiamine	0.981531	2.52	351.111	5.50312e+07	1.33813e+07	2.97826e+07	2.50625e+07	1.76041e+07	2.26395e+07	3.14862e+07	1.24516e+07	1.48751e+07
168	Benzenoids	Propargite	0.995186	5.635	368.201	5.12674e+07	4.37928e+07	5.13761e+07	4.2886e+07	7.92367e+07	3.74081e+07	8.94425e+07	6.47624e+07	3.82235e+07
169	Benzenoids	Propiconazole	0.046156	3.921	272.978	1.08197e+06	7.85877e+06	9.25152e+06	1.78908e+07	198193	1.20526e+07	5.79238e+06	2.94977e+07	1.25236e+07
170	Benzenoids	Propranolol	0.279963	4.545	260.166	4.15039e+08	1.94685e+08	2.71276e+08	9.45043e+08	1078717616	8.96054e+08	1229044226	816332676	1318963365
171	Benzenoids	Pterosin b	0.350429	4.849	219.138	5.97254e+07	4.33557e+07	4.70753e+07	5.62033e+07	5.12806e+07	5.31127e+07	1.78996e+07	2.52693e+07	2.42028e+07
172	Benzenoids	Pyridaben	0.975494	5.067	365.152	1.85312e+07	8.128e+06	1.19266e+07	2.95159e+07	6.09328e+07	4.45675e+07	1.20769e+08	3.58718e+07	8.07199e+07
173	Benzenoids	Pyrimethanil	0.991387	14.85	107.062	5.08768e+07	6.69921e+07	6.24447e+07	5.96924e+07	6.04944e+07	6.45597e+07	4.71725e+07	6.00784e+07	5.82423e+07
174	Benzenoids	Salmeterol	0.0326047	0.57	416.268	5.02844e+07	7.05279e+07	6.75954e+07	5.25355e+07	4.38124e+07	5.04172e+07	1.12514e+07	2.47094e+07	1.76512e+07
175	Benzenoids	Sufentanyl	0.685016	4.64	387.221	933399	2.70063e+06	3.23282e+06	4.65241e+07	2.93772e+07	3.32024e+07	7.87932e+06	3.1952e+06	9.41617e+06
176	Benzenoids	Sulfamethazine	0.759891	4.85	279.089	7.76192e+06	1.59923e+07	1.19859e+07	6.22968e+06	1.27405e+06	7.53669e+06	507428	1.52678e+07	1.01542e+07
177	Benzenoids	Sulfamethizole	0.251921	8.238	293.036	6.64958e+06	5.82342e+06	5.55539e+06	7.36816e+06	1.07843e+07	6.89363e+06	7.82475e+06	6.81093e+06	6.97581e+06
178	Benzenoids	Sulfathiazole	0.0815786	10.099	256.032	3.74149e+08	2.63619e+08	3.40879e+08	3.2671e+08	1.03451e+08	2.85847e+08	299664368	1.84007e+08	2.02755e+08
179	Benzenoids	Syringaldehyde	0.614127	11.924	183.063	1.45242e+07	9.55147e+06	1.11522e+07	2.13597e+07	1.43997e+07	1.68097e+07	1.67881e+07	1.20439e+07	7.46812e+07
180	Benzenoids	Tebuconazole	0.0617781	4.873	308.14	9.00379e+07	4.03246e+07	5.75443e+07	1462335600	1596338842	1244360392	2124922125	1116323424	1681690215
181	Benzenoids	Terbutaline	0.620698	5.583	125.002	1.94604e+06	1.04104e+07	7.34723e+06	2.02606e+07	6.18629e+06	1.39485e+07	583915	2.30387e+06	1.35026e+06
182	Benzenoids	Terfenadine	0.749807	5.738	454.302	7.1036e+06	2.69998e+08	1.17774e+08	2.46465e+08	2.56491e+08	5.16154e+08	8.98446e+06	1.32551e+08	7.90572e+07
183	Benzenoids	Tetrahydrozoline	0.660476	2.548	201.127	1.0806e+07	1.39264e+07	2.48451e+07	4.60715e+07	3.30263e+07	4.00561e+07	2.2794e+07	1.54665e+07	1.40898e+07
184	Benzenoids	Tramadol	0.901814	11.926	246.183	9.29918e+08	6.53941e+08	864777652	1157974136	1225018164	9.67981e+08	1353300067	8.15715e+08	1087558124
185	Benzenoids	Trimethoprim	0.629401	1.049	123.058	3.49113e+07	1.99764e+07	3.38284e+07	2.89836e+07	758473	6.34169e+07	5.19751e+07	2.73053e+07	3.26684e+07
186	Benzenoids	Trospium	0.635523	5.926	392.225	9.28796e+06	5.31446e+06	7.85825e+06	3.09912e+07	4.30434e+07	3.33516e+07	2.27561e+07	9.69992e+06	1.62354e+07
187	Benzenoids	Venlafaxine	0.304531	7.338	260.202	7.40665e+08	1.3575e+07	4.73319e+08	4.31201e+07	1.6884e+07	3.621e+07	4.8716e+07	3.9561e+07	4.81576e+07
188	Benzenoids	Verapamil	0.0515421	5.965	455.295	1.42951e+06	648757	965328	2.88893e+07	2.8586e+07	2.89876e+07	7.97859e+06	5.05057e+06	7.90234e+06
189	Benzenoids	Veratramine	0.903599	0.78	410.318	4.44505e+06	6.15727e+07	1.63951e+07	1.05424e+07	3.37472e+07	5.10762e+07	2.69334e+06	3.67537e+07	2.09646e+07
190	Benzenoids	Vinclozolin m2	0.230526	10.798	260.013	8.84755e+06	1.18229e+07	8.78632e+06	8.48193e+06	5.28342e+06	8.38213e+06	5.24336e+06	1.06341e+07	5.32785e+06
191	Hydrocarbons	Cyclohexene	0.00591375	8.701	82.0663	4.28284e+07	3.90887e+07	3.45088e+07	4.91856e+07	4.07352e+07	4.83177e+07	5.76193e+07	5.63668e+07	4.96985e+07
192	Lignans, neolignans and related compounds	Phyllanthin	0.799646	6.548	441.231	1.4141e+07	5.65779e+06	8.77513e+06	1.25215e+07	2.08148e+07	8.05417e+06	1.97998e+07	1.12573e+07	1.419e+07
193	Lignans, neolignans and related compounds	Podofilox	0.0153725	6.949	432.188	5.10686e+07	3.05435e+07	3.51169e+07	3.24089e+07	1.63635e+06	1.85456e+07	4.02114e+07	3.41556e+07	3.26682e+07
194	Lipids and lipid-like molecules	.alpha.-ionone	0.881889	4.261	193.162	1.03056e+08	1.03731e+08	6.52174e+07	2.59779e+08	4.07082e+08	1.79841e+08	4.67473e+08	4.01525e+08	6.41494e+08
195	Lipids and lipid-like molecules	.beta.-ecdysone	0.73941	1.111	463.313	4.56627e+06	2.03402e+07	2.41462e+07	5.61345e+07	2.50192e+06	1.63255e+07	1.23341e+07	3.31782e+07	2.53785e+07
196	Lipids and lipid-like molecules	.beta.-muricholic acid	0.781304	6.725	373.251	5.49014e+07	3.31693e+07	4.07319e+07	7.18089e+07	9.31003e+07	2.83493e+08	5.82758e+07	3.22523e+07	4.55744e+07
197	Lipids and lipid-like molecules	.beta.-sitosterol	0.971641	1.119	397.391	2.82045e+07	125424	1.26823e+07	8.31125e+06	4.6101e+07	6.04985e+07	2.13422e+07	428913	1.10249e+07
198	Lipids and lipid-like molecules	.beta.-tocotrienol	0.975769	9.685	151.088	4.34872e+07	4.61533e+07	2.98625e+07	42458283	4.22638e+07	4.1019e+07	3.63965e+07	3.66996e+07	3.57881e+07
199	Lipids and lipid-like molecules	1-(1z-octadecenyl)-sn-glycero-3-phosphocholine	0.0115473	4.309	508.359	3.51731e+07	420427	8.05552e+07	3.21573e+08	7.52698e+06	5.11661e+07	3.27066e+07	2.41392e+06	1.81718e+07
200	Lipids and lipid-like molecules	1-Myristoyl-sn-glycero-3-phosphocholine	0.883	6.715	468.31	5.70605e+06	3.03242e+06	4.04425e+06	3.61709e+06	7.24635e+06	5.16734e+06	9.22498e+06	863638	4.63582e+06
201	Lipids and lipid-like molecules	1-o-octadecyl-sn-glyceryl-3-phosphorylcholine	0.0175496	0.635	532.352	5.37275e+06	2.1137e+07	1.34195e+07	1.7011e+07	1.09434e+07	15854528	2.7089e+06	9.17494e+06	5.25593e+06
202	Lipids and lipid-like molecules	1-oleoyl-2-myristoyl-sn-glycero-3-phosphocholine	0.0572561	4.886	732.577	3.88207e+06	3.55029e+07	7.96411e+06	6.58421e+06	3.43983e+07	1.25512e+08	1.47871e+06	1.13031e+08	5.65355e+07
203	Lipids and lipid-like molecules	1-oleoyl-sn-glycero-3-phosphocholine	0.211113	0.892	560.322	3.30899e+07	1.79704e+07	2.62926e+07	1.34401e+07	8.27342e+07	2.06944e+07	311251	1.00356e+07	5.96923e+07
204	Lipids and lipid-like molecules	1-palmitoyl-2-myristoyl-sn-glycero-3-phosphocholine	0.365483	4.996	728.538	1.336e+07	8.15687e+06	633822	986575	10488469	2.32956e+07	1.42458e+07	2.66002e+06	8.66904e+06
205	Lipids and lipid-like molecules	1-palmitoyl-2-oleoyl-sn-glycerol	0.925558	1.202	617.526	449823	2.31686e+07	1.44687e+07	2.78464e+06	6.50698e+06	3.82927e+07	82946.7	3.79676e+07	2.05584e+07
206	Lipids and lipid-like molecules	1-palmitoyl-2-stearoyl-sn-glycero-3-phosphocholine	0.118346	4.51	784.558	8.34537e+06	1.26683e+07	1.18981e+06	1.00004e+07	1.36627e+06	8.7007e+06	1.15875e+07	2.71738e+07	1.22148e+07
207	Lipids and lipid-like molecules	1-Palmitoyl-sn-glycero-3-phosphocholine	0.9453	6.304	496.348	3.07025e+06	7.56582e+06	5.0693e+06	2.59926e+06	9.21053e+06	1.63194e+07	3.8983e+06	2.45838e+06	4.5854e+06
208	Lipids and lipid-like molecules	1-palmitoylglycerol	0.992163	0.836	313.274	4.31356e+06	5.41851e+07	2.00406e+07	1.41025e+07	7.3012e+07	9.62544e+07	4.23588e+07	3.50332e+07	1.42119e+07
209	Lipids and lipid-like molecules	1-stearoyl-2-hydroxy-sn-glycero-3-phosphocholine	0.0236379	3.982	506.343	1.27981e+07	8.11128e+06	2.10532e+07	1.21128e+08	73011656	8.28797e+07	2.88331e+07	180747	2.49993e+07
210	Lipids and lipid-like molecules	1-stearoyl-2-linoleoyl-sn-glycero-3-phosphoethanolamine	0.303888	1.268	744.577	1.97225e+07	1.58966e+07	1.02534e+07	1.15189e+06	1.89862e+06	2.57574e+07	2.20842e+07	1.2245e+07	1.60939e+07
211	Lipids and lipid-like molecules	1-stearoyl-2-oleoyl-sn-glycero-3-phosphoethanolamine	0.0526576	1.204	768.562	3.57095e+07	3.85072e+07	2.96138e+06	1.21106e+06	697979	5.46115e+07	4.25619e+07	2.61632e+07	1.57293e+07
212	Lipids and lipid-like molecules	1-stearoyl-rac-glycerol	0.988341	0.854	341.305	2.03179e+06	2.51214e+07	9.97384e+06	3.95155e+06	4.65854e+07	5.15538e+07	2.95572e+07	2.18404e+07	1.07286e+07
213	Lipids and lipid-like molecules	1,2-dihexadecanoyl-sn-glycerol	0.891943	1.218	591.51	1.53497e+07	1.22641e+07	918580	1.25719e+06	3.64813e+06	2.23245e+07	1.91523e+07	1.92236e+07	9.62799e+06
214	Lipids and lipid-like molecules	1,2-dilauroyl-sn-glycerol	0.835554	0.683	479.394	841895	710525	3.45884e+06	4.3285e+06	2.05179e+06	3.00297e+06	309619	2.04182e+06	852184
215	Lipids and lipid-like molecules	1,2-dimyristoyl-sn-glycero-3-phosphoethanolamine	0.0103335	5.32	636.445	3.595e+06	2.5077e+06	3.09162e+06	1.72119e+07	8.22576e+06	1.5143e+07	9.55914e+06	4.3227e+06	7.07276e+06
216	Lipids and lipid-like molecules	10-deacetylbaccatin iii	0.00495459	9.276	527.25	1.67567e+07	5.2867e+07	1.48316e+07	3.50276e+06	4.88787e+06	5.39119e+06	1.03742e+06	988121	1.56435e+06
217	Lipids and lipid-like molecules	11.beta.,21-dihydroxy-5.beta.-pregnane-3,20-dione	0.0966423	5.36	331.204	1.00523e+07	6.17792e+06	6.75057e+06	4.05434e+07	5.7368e+07	4.74893e+07	5.23214e+07	3.4631e+07	4.21419e+07
218	Lipids and lipid-like molecules	11beta-hydroxyprogesterone	0.344599	7.442	331.204	5.16815e+07	4.04796e+07	3.80825e+07	5.65516e+07	8.29369e+07	6.11337e+07	60551922	4.32986e+07	5.08304e+07
219	Lipids and lipid-like molecules	13-cis-retinoic acid	0.0235595	8.415	301.229	420102	3.41985e+06	1.00515e+06	3.64027e+06	3.46102e+06	5.46305e+06	1.07228e+06	5.38806e+06	3.38132e+06
220	Lipids and lipid-like molecules	15-deoxy-delta-12,14-pgj2	0.982322	7.808	339.17	7.60317e+06	1.16232e+07	8.24678e+06	1.30208e+07	2.71927e+06	7.97224e+06	8.45849e+06	1.30565e+07	1.0861e+07
221	Lipids and lipid-like molecules	15-ketoprostaglandin f2.alpha.	0.946768	10.894	375.226	4.23735e+06	2.02459e+06	2.29119e+06	5.17127e+06	6.86159e+06	6.62392e+06	9.57171e+06	5.06451e+06	9.50737e+06
222	Lipids and lipid-like molecules	16-Hydroxypalmitic acid	0.0206947	0.897	272.259	1.0809e+07	1.51904e+08	5.17904e+07	1.09788e+08	2.50519e+07	1.09297e+08	4.336e+07	1.5357e+08	7.37182e+07
223	Lipids and lipid-like molecules	16.alpha.-hydroxypregnenolone	0.109625	0.863	279.232	1.9109e+06	1.0223e+07	4.58201e+06	8.81467e+06	2.71923e+06	5.4975e+06	5.24117e+06	7.95463e+06	8.03761e+06
224	Lipids and lipid-like molecules	17alpha-hydroxyprogesterone	0.808566	8.735	331.236	6.30084e+07	5.61705e+07	5.16384e+07	7.73674e+07	6.29949e+07	7.90194e+07	1.05713e+08	7.70308e+07	9.85564e+07
225	Lipids and lipid-like molecules	19-hydroxyandrost-4-ene-3,17-dione	0.94536	9.7	303.18	4.2872e+07	4.88342e+07	2.82694e+07	3.04347e+07	3.02386e+07	8.57723e+07	7.39136e+07	4.65377e+07	4.51555e+07
226	Lipids and lipid-like molecules	2-arachidonoylglycerol	0.668342	1.045	379.289	2.29819e+07	1.88297e+07	3.32528e+07	4.08872e+07	1.14618e+07	2.19821e+07	1.36269e+07	5.13405e+06	8.69578e+06
227	Lipids and lipid-like molecules	2-hydroxy-3-methylbutyric acid	0.827258	7.81	119.092	3.21539e+07	7.56396e+06	1.72192e+07	1.99834e+07	1.39381e+07	1.47679e+07	3.0614e+07	1.24149e+07	2.12106e+07
228	Lipids and lipid-like molecules	2-hydroxyestradiol	0.772146	9.738	289.189	2.92367e+07	3.73627e+07	1.89908e+07	2.22984e+07	3.9061e+07	5.42893e+07	2.16002e+07	8.75331e+07	6.10083e+07
229	Lipids and lipid-like molecules	2-linoleoylglycerol	0.973465	5.599	337.28	3.19983e+07	3.73632e+08	2.01777e+08	4.74744e+08	1.86879e+08	392014310	1.1143e+07	5.1525e+07	3.14955e+07
230	Lipids and lipid-like molecules	3-hydroxyvalproic acid	0.482608	15.113	125.109	9.64828e+07	1.03438e+08	9.69751e+07	2.4043e+07	4.84415e+07	8.00834e+07	1.10149e+08	7.97817e+07	7.91301e+07
231	Lipids and lipid-like molecules	3,3-Dimethylacrylic acid	0.8662	4.51	83.0497	1.08768e+08	1.07099e+07	9.36315e+07	4.21909e+06	1.3709e+08	2.64882e+06	3.95355e+06	2.67642e+06	3.82985e+07
232	Lipids and lipid-like molecules	5-pregnen-3.beta.-ol-20-one	0.993943	0.89	159.118	1.94924e+07	1.79627e+07	1.40323e+07	7.61029e+06	7.8703e+06	1.04311e+07	6.49241e+06	7.38168e+06	7.32788e+06
233	Lipids and lipid-like molecules	5,6-epoxy-8z,11z,14z-eicosatrienoic acid	0.937851	0.978	321.245	1.41553e+06	1.60934e+07	9.43137e+06	9.45255e+06	3.36434e+06	9.90585e+06	1.38457e+06	3.19946e+06	3.10656e+06
234	Lipids and lipid-like molecules	5.alpha.-androstan-3.beta.-ol	0.976497	0.847	163.148	3.7212e+06	1.42568e+07	1.03765e+07	1.05854e+07	1.46105e+07	4.13827e+07	1.6054e+07	1.40651e+07	1.23676e+07
235	Lipids and lipid-like molecules	5.alpha.-cholest-7-en-3.beta.-ol	0.960882	0.556	369.352	325229	7.73925e+06	1.4997e+06	436974	1.73627e+06	5.07247e+06	3.95412e+06	2.20262e+06	1.40557e+06
236	Lipids and lipid-like molecules	5.alpha.-pregnane-3.alpha.,21-diol-20-one	0.735167	7.907	317.224	5.56827e+06	3.63819e+06	4.08901e+06	1.74266e+07	2.63888e+07	1.87843e+07	1.83195e+07	1.09202e+07	1.68173e+07
237	Lipids and lipid-like molecules	5alpha-androstan-17beta-ol-3-one	0.97648	5.376	145.079	1.28458e+07	1.5995e+07	7.4216e+06	4.61481e+07	1.47508e+07	1.77896e+07	1.6207e+07	2.93736e+07	3.43716e+07
238	Lipids and lipid-like molecules	5s,12r-dihydroxy-6z,8e,10e,14z-eicosatetraene-1,20-dioic acid	0.647734	8.711	389.206	1.5835e+06	3.9104e+06	2.22536e+06	6.29636e+06	1.06103e+06	3.61161e+06	5.24988e+06	5.62639e+06	5.24129e+06
239	Lipids and lipid-like molecules	6-aminocaproic acid	0.896577	2.978	114.094	1.312e+07	1.05067e+07	1.11707e+07	1.06977e+07	1.93003e+07	1.39773e+07	7.90763e+06	1.00436e+07	7.61909e+06
240	Lipids and lipid-like molecules	6-ketoprostaglandin f1.alpha.	0.40907	6.22	393.223	2.04136e+07	2.84234e+07	2.65127e+07	2.18078e+08	1.46882e+08	1.02592e+08	7.52119e+07	4.02753e+07	4.1217e+07
241	Lipids and lipid-like molecules	6alpha-methylprednisolone	0.510769	4.936	375.231	1.00861e+07	3.65778e+06	4.95609e+06	2.38042e+07	3.15135e+07	2.56104e+07	1.97234e+07	1.49603e+07	2.49569e+07
242	Lipids and lipid-like molecules	7-hydroxymitragynine	0.0813287	5.334	415.208	895055	539304	1.15642e+06	2.93716e+07	1.54338e+07	1.23084e+07	3.38545e+07	1.09353e+07	1.79083e+07
243	Lipids and lipid-like molecules	7-keto-8-aminopelargonic acid	0.575733	8.985	170.094	4.86112e+07	1.74319e+08	8.41667e+07	3.57061e+07	4.81722e+07	8.93228e+07	5.0481e+07	5.59143e+07	4.48308e+07
244	Lipids and lipid-like molecules	7.alpha.-hydroxy-4-cholesten-3-one	0.845103	0.853	423.311	1.2218e+08	1535661440	1300022233	1292424862	3.32404e+08	7.81232e+08	734608844	2471254638	1873620409
245	Lipids and lipid-like molecules	7.alpha.,27-dihydroxycholesterol	0.445743	0.753	441.337	734162	1.04101e+07	2.20962e+06	8.55803e+06	3.7823e+07	6.69059e+07	1.23154e+06	5.66935e+07	3.10815e+07
246	Lipids and lipid-like molecules	9e,11e-octadecadienoic acid	0.0342611	6.221	263.242	641692	1.18125e+07	1.03451e+07	7.01317e+07	2.42136e+07	3.44482e+07	321481	1.41783e+06	896512
247	Lipids and lipid-like molecules	Acetyl coenzyme a	0.935745	1.759	303.136	6.7259e+06	1.03002e+07	9.92491e+06	1.1546e+07	5.65859e+06	5.14886e+06	3.60596e+07	4.76643e+06	2.01853e+07
248	Lipids and lipid-like molecules	Acetyl-l-carnitine	0.844672	5.026	407.246	1.46316e+07	7.97612e+06	8.64616e+06	1.21199e+07	1.80457e+07	1.4319e+07	1.59459e+07	6.50088e+06	9.74462e+06
249	Lipids and lipid-like molecules	Aconine	0.923108	5.595	500.274	2.43999e+06	1.52377e+07	8.48998e+06	1.52046e+07	5.00254e+06	1.0548e+07	165941	2.53119e+06	1.27961e+06
250	Lipids and lipid-like molecules	Adrenosterone	0.49241	4.779	283.182	9.4439e+07	4.07923e+07	4.32719e+07	1.31338e+08	2.09439e+08	1.57576e+08	1.1336e+08	1.63679e+08	1.58935e+08
251	Lipids and lipid-like molecules	Alantolactone	0.309776	6.664	187.148	2.3493e+07	3.11617e+07	3.53917e+07	4.93097e+07	4.17865e+07	4.18457e+07	4.6971e+07	2.49194e+07	4.25828e+07
252	Lipids and lipid-like molecules	Albiflorin	0.395877	5.628	503.128	1.00821e+07	5.22478e+06	8.71149e+06	2.29872e+07	3.90293e+07	2.46583e+07	1.86156e+07	9.19428e+06	1.34163e+07
253	Lipids and lipid-like molecules	Astaxanthin	0.103327	5.822	596.377	1.2966e+07	2.69529e+06	9.03534e+06	13875356	1.96045e+06	1.45406e+07	1.33723e+07	3.88102e+06	1.07973e+07
254	Lipids and lipid-like molecules	Aucubin	0.373342	5.085	385.098	1.0044e+08	7.88035e+07	1.11989e+08	5.43782e+07	2.46169e+07	3.31634e+07	2.99976e+07	3.77026e+07	3.54997e+07
255	Lipids and lipid-like molecules	Baccatin iii	0.221583	0.884	327.171	5.6943e+06	5.37811e+06	3.94319e+06	4.29935e+07	6.42449e+07	4.84934e+07	7.12625e+06	3.28149e+06	3.99522e+06
256	Lipids and lipid-like molecules	Beclomethasone	0.99324	4.239	409.191	2.09315e+07	1.68828e+07	1.8921e+07	2.62286e+07	2.07473e+07	1.46841e+07	6.15645e+07	6.34174e+07	8.1522e+07
257	Lipids and lipid-like molecules	Beta-estradiol	0.344832	6.452	159.095	1.2244e+07	1.01145e+07	3.15803e+07	1.36817e+07	2.17594e+07	1.58214e+07	1.81349e+07	1.36473e+07	1.58727e+07
258	Lipids and lipid-like molecules	Bufalin	0.495869	1.125	369.234	122644	6.72158e+06	190586	1.85919e+06	6.21111e+07	5.6787e+07	2.62563e+06	3.29784e+07	1.22779e+07
259	Lipids and lipid-like molecules	Capsanthin	0.00893309	0.535	584.397	3.54938e+06	3.01783e+06	3.25267e+06	1.54786e+06	1.77291e+06	1.74603e+06	886659	665870	809850
260	Lipids and lipid-like molecules	Carnosol	0.0263722	4.286	331.204	5.80727e+06	3.6654e+06	4.24579e+06	2.13414e+07	1.97998e+07	2.40805e+07	1.46833e+07	9.00076e+06	1.80147e+07
261	Lipids and lipid-like molecules	Cevadine	0.53507	5.615	492.307	2.10218e+08	464351375	3.70856e+08	1008466270	3.54158e+08	8.37458e+08	5.30606e+07	6.02149e+07	5.87292e+07
262	Lipids and lipid-like molecules	Chenodeoxycholate	0.779168	0.833	393.286	4.11145e+08	2.37523e+08	3.02587e+08	3.79796e+08	4.23836e+08	3.03243e+08	3.04511e+08	2.16347e+08	2.62314e+08
263	Lipids and lipid-like molecules	Cholesterol	0.107854	0.755	425.306	1.31541e+06	5.99551e+07	1.60714e+07	1.18239e+07	4.87561e+07	4.72446e+07	2.47609e+07	7.9133e+07	2.79251e+07
264	Lipids and lipid-like molecules	Cholic acid	0.40908	6.042	431.294	1.11017e+08	5.15746e+07	5.51275e+07	1.29582e+08	1.70647e+08	1.28637e+08	1.12917e+08	5.20166e+07	9.07562e+07
265	Lipids and lipid-like molecules	Cinobufotalin	0.349453	6.157	441.232	4.58838e+06	9.05232e+06	5.08001e+06	1.98207e+07	6.78487e+06	1.86736e+07	9.71932e+06	2.94306e+07	1.94462e+07
266	Lipids and lipid-like molecules	Cis-10-heptadecenoic acid	0.863857	4.643	233.231	7.91388e+06	8.84638e+06	7.13447e+06	6.83843e+06	9.62864e+06	7.59019e+06	9.78279e+06	2.48479e+07	1.21091e+07
267	Lipids and lipid-like molecules	Cis-13-docosenoic acid	0.282951	0.831	321.315	86515.3	1.16626e+07	758203	1.05151e+06	1.28467e+07	1.82152e+07	1.18142e+07	2.4615e+07	9.67221e+06
268	Lipids and lipid-like molecules	Cis-7,10,13,16,19-docosapentaenoic acid	0.981773	0.864	331.264	9.00203e+06	2.44959e+07	2.26064e+07	1.7921e+07	4.80411e+06	9.8925e+06	8.61233e+06	32994033	2.15622e+07
269	Lipids and lipid-like molecules	Citronellyl acetate	0.054389	1.001	216.198	1.55333e+07	1.51979e+07	12792260	2.33567e+07	8.01476e+06	2.23752e+07	1.34369e+07	1.10444e+07	1.48876e+07
270	Lipids and lipid-like molecules	Coenzyme q2	0.709537	0.741	319.19	4.06057e+06	2.89909e+07	2.28028e+07	5.34467e+07	1.10623e+07	2.63905e+07	9.16643e+06	2.52077e+07	1.60877e+07
271	Lipids and lipid-like molecules	Conessine	0.00243435	3.743	374.37	942495	4.16513e+08	9.67083e+07	6.86484e+07	3.84945e+07	3.27811e+08	9.40486e+06	6.8087e+08	3.35338e+08
272	Lipids and lipid-like molecules	Cortodoxone	0.241863	7.781	347.199	2.05929e+07	1.24945e+07	1.1575e+07	2.98546e+07	1.96764e+07	3.03278e+07	1.96374e+07	1.33762e+07	1.8784e+07
273	Lipids and lipid-like molecules	Costunolide	0.795894	10.682	187.146	1.77133e+07	9.67571e+06	1.38726e+07	1.07776e+07	1.95944e+07	1.1923e+07	2.63893e+07	1.95057e+07	2.15043e+07
274	Lipids and lipid-like molecules	Crustecdysone	0.0279345	6.363	498.339	3.03407e+07	2.03624e+07	2.13759e+07	5.5205e+07	8.79951e+07	6.4508e+07	3.72728e+07	1.50662e+07	2.83635e+07
275	Lipids and lipid-like molecules	Cucurbitacin b	0.0214389	6.247	576.359	6.22435e+06	2.62892e+06	3.60185e+06	5.87652e+06	1.51077e+07	7.55486e+06	1.86903e+07	8.91045e+06	1.39098e+07
276	Lipids and lipid-like molecules	Cucurbitacin d	0.994067	4.084	539.318	3.02747e+06	2.65425e+07	5.00303e+07	118283557	2.59338e+07	4.71021e+07	2.28401e+06	3.39551e+06	3.62143e+06
277	Lipids and lipid-like molecules	Cucurbitacin e	0.384894	6.353	579.304	914811	4.7376e+06	2.67923e+06	7.56409e+06	4.21842e+06	8.49485e+06	695893	1.44438e+06	1.47396e+06
278	Lipids and lipid-like molecules	Cyasterone	0.86035	5.05	467.284	2.15574e+07	7.64104e+06	1.22276e+07	2.04174e+07	2.12051e+07	1.86072e+07	2.86389e+06	1.52035e+06	2.52395e+06
279	Lipids and lipid-like molecules	Cyclopamine	0.942396	4.848	412.329	2.7496e+07	5.91889e+07	3.76737e+07	2.87514e+07	9.80303e+06	2.935e+07	2.89244e+06	1.28197e+07	9.13867e+06
280	Lipids and lipid-like molecules	Cyhalothrin	0.202898	9.935	225.018	6.54288e+06	3.58318e+06	5.75203e+06	4.33531e+06	6.05656e+06	4.51882e+06	2.8262e+06	1.83114e+06	2.73335e+06
281	Lipids and lipid-like molecules	Cynaropicrin	0.0368601	5.913	364.197	2.97395e+07	1.90492e+07	2.49347e+07	4.86193e+07	6.05669e+07	4.76088e+07	1.87873e+07	1.20838e+07	2.56589e+07
282	Lipids and lipid-like molecules	D-turanose	0.242825	7.572	360.173	1.98325e+06	1.32347e+06	2.10963e+06	2.44099e+06	1.30526e+07	6.19038e+06	2.17131e+06	2.42069e+06	2.08893e+06
283	Lipids and lipid-like molecules	Danazol	0.982086	5.848	338.211	6.32763e+07	5.23692e+07	6.2842e+07	1.64319e+08	3.94553e+07	8.99039e+07	1.36183e+08	118884463	5.01142e+07
284	Lipids and lipid-like molecules	Decanoyl-l-carnitine	0.0463063	1.092	316.229	8.86606e+07	6.48926e+07	7.17477e+07	3.17659e+08	3.35243e+08	2.90592e+08	4.19128e+08	1.69444e+08	2.38232e+08
285	Lipids and lipid-like molecules	Deltamethrin	0.182048	9.848	520.989	7.60193e+07	7.02629e+07	8.50772e+07	9.38831e+07	4.1789e+07	6.66811e+07	6.09163e+07	3.78014e+07	5.44532e+07
286	Lipids and lipid-like molecules	Deoxycholic acid	0.870572	7.017	375.267	1.2495e+07	6.89766e+06	8.18637e+06	2.61364e+07	3.39105e+07	2.70068e+07	1.68518e+07	1.09551e+07	1.54727e+07
287	Lipids and lipid-like molecules	Deoxycorticosterone acetate	0.993228	6.309	395.234	5.01101e+07	3.27454e+07	4.09687e+07	3.50868e+07	1.66983e+07	1.00337e+07	4.52637e+07	3.14355e+07	5.85579e+07
288	Lipids and lipid-like molecules	Desogestrel	0.943128	0.776	311.258	2.78069e+06	2.48391e+07	5.1739e+06	2.89834e+06	3.33059e+07	4.90591e+07	439468	1.71913e+07	9.86879e+06
289	Lipids and lipid-like molecules	Dexpanthenol	0.983817	2.569	206.143	226566841	50642688	1.82918e+08	1.89437e+07	9.46125e+07	1.05243e+08	6.98282e+07	4.66783e+07	3.90509e+07
290	Lipids and lipid-like molecules	Diacetoxyscirpenol	0.685245	9.684	349.14	1.97725e+07	1.81532e+07	1.86269e+07	3.71062e+07	3.34181e+07	3.67758e+07	2.23562e+06	1.94659e+06	2.57497e+06
291	Lipids and lipid-like molecules	Dimethyl adipate	0.92362	1.137	111.046	5.72979e+07	2.06149e+07	3.39694e+07	4.90699e+07	5.0114e+07	1.44019e+07	1.9783e+07	1.59412e+07	1.79328e+07
292	Lipids and lipid-like molecules	Diosgenin	0.942955	0.77	397.31	2.35176e+06	1.3232e+07	9.03352e+06	6.17434e+06	933296	3.4281e+06	275286	1.54369e+06	1.08515e+06
293	Lipids and lipid-like molecules	Dodecanedioic acid	0.0424513	1.063	213.164	1.41354e+07	6.19962e+06	1.06886e+07	3.66889e+07	4.26693e+07	3.50544e+07	5.34611e+07	1.84373e+07	2.39723e+07
294	Lipids and lipid-like molecules	Echinocystic acid	0.771841	0.586	391.342	2.48335e+06	1.88692e+07	1.34498e+07	2.24462e+07	9.42258e+06	1.66068e+07	1.08625e+06	9.47932e+06	3.87746e+06
295	Lipids and lipid-like molecules	Enhydrin	0.658887	0.709	503.108	478625	4.51879e+06	1.09065e+06	1.25467e+06	2.64154e+06	16097547	495396	4.00366e+07	1.55595e+07
296	Lipids and lipid-like molecules	Eplerenone	0.995956	6.633	397.192	1.10223e+07	1.27738e+07	1.17677e+07	1.15886e+07	1.56382e+07	1.34686e+07	1.28472e+07	9.71214e+06	1.05132e+07
297	Lipids and lipid-like molecules	Erucamide	0.970433	0.839	338.342	1.97287e+06	2.89333e+08	2.22279e+07	2.52293e+07	2.76676e+08	4.45561e+08	3.86537e+06	623425375	2.36296e+08
298	Lipids and lipid-like molecules	Estriol	0.525068	5.754	253.157	1.43876e+07	1.12142e+07	1.28945e+07	1.06137e+07	7.39127e+06	8.01854e+06	1.04881e+07	1.06726e+07	1.26314e+07
299	Lipids and lipid-like molecules	Estriol 16alpha-(beta-d-glucuronide)	0.237552	6.04	487.202	677187	1.41468e+07	9.80092e+06	3.09767e+07	4.70111e+07	3.09993e+07	3.76349e+07	1.82371e+07	2.83672e+07
300	Lipids and lipid-like molecules	Ethyl isovalerate	0.847033	2.092	131.084	7.12746e+07	6.47529e+07	1.86131e+07	6.90016e+07	8.42476e+07	6.55546e+07	8.14474e+07	7.82288e+07	9.52897e+07
301	Lipids and lipid-like molecules	Etonogestrel	0.346166	1.129	325.228	1.87951e+06	2.12974e+06	2.06465e+06	3.93704e+06	2.36316e+07	1.67278e+06	1.003e+06	1.6737e+06	3.70687e+06
302	Lipids and lipid-like molecules	Evodin	0.245835	9.7	471.212	9.49946e+06	6.20889e+06	9.57519e+06	9.53637e+06	8.23306e+06	9.63273e+06	9.84837e+06	7.46594e+06	1.05243e+07
303	Lipids and lipid-like molecules	Exemestane	0.0827621	0.715	615.368	272169	3.51899e+07	5.03421e+06	4.92181e+06	1.17155e+07	5.81627e+07	669114	5.85793e+07	2.79838e+07
304	Lipids and lipid-like molecules	Falcarindiol	0.658019	2.585	283.18	3.62006e+07	4.11267e+07	5.17335e+07	2.05905e+07	2.50495e+07	1.27353e+07	1.35134e+07	4.8903e+06	1.65199e+07
305	Lipids and lipid-like molecules	Farnesal	0.00427405	7.122	221.19	1.66039e+07	1.18239e+07	1.05463e+07	5.7453e+07	5.52959e+07	4.31999e+07	9.78807e+07	9.59878e+07	6.93283e+07
306	Lipids and lipid-like molecules	Finasteride	0.921827	7.761	373.263	6.56055e+07	5.94413e+07	6.51538e+07	1.26415e+08	7.12135e+07	9.99629e+07	7.95512e+07	1.02748e+08	9.175e+07
307	Lipids and lipid-like molecules	Flumethasone pivalate	0.83712	0.709	495.266	42532	3.47278e+06	362263	362326	4.23591e+06	1.4994e+07	159324	2.06525e+07	7.74877e+06
308	Lipids and lipid-like molecules	Flunisolide	0.776917	0.498	435.229	66681.7	3.04196e+06	1.8628e+06	3.63229e+06	1.21817e+06	3.38363e+06	133900	2.96877e+06	1.6244e+06
309	Lipids and lipid-like molecules	Fluticasone propionate	0.980197	5.574	523.178	1.03317e+08	4.91424e+07	6.66606e+07	6.19757e+07	8.64521e+07	4.98633e+07	7.73323e+07	6.67259e+07	8.64098e+07
310	Lipids and lipid-like molecules	Fucosterol	0.961321	0.798	395.368	1.83956e+06	6.26505e+06	3.51062e+06	4.35537e+06	3.97351e+07	5.51048e+07	1.73804e+07	1.96233e+06	2.40139e+06
311	Lipids and lipid-like molecules	Fumagillin	0.206441	5.781	459.231	9.99603e+06	5.36257e+06	8.20908e+06	1.61109e+07	2.39715e+07	1.67685e+07	5.59486e+07	2.68475e+07	5.09465e+07
312	Lipids and lipid-like molecules	Fusidic acid	0.110958	6.387	555.304	1.4984e+06	6.45868e+06	2.95924e+06	1.18427e+07	1.02571e+07	2.38051e+07	886005	1.01481e+07	6.0038e+06
313	Lipids and lipid-like molecules	Gamabufotalin	0.945085	9.371	403.233	5.51827e+07	4.72469e+07	5.64409e+07	1.30747e+08	7.99734e+07	1.00397e+08	6.87174e+07	5.11992e+07	8.52255e+07
314	Lipids and lipid-like molecules	Ginsenoside rh1	0.0153619	5.468	661.443	6.92151e+06	3.4128e+06	4.63585e+06	1.20555e+07	1.98606e+07	1.5055e+07	1.1424e+07	5.21174e+06	8.66614e+06
315	Lipids and lipid-like molecules	Glycerol 3-phosphate	0.796011	9.461	173.022	3.52533e+07	2.19645e+07	2.78391e+07	3.52346e+07	4.9739e+07	3.5183e+07	1.87767e+07	1.29791e+07	1.48371e+07
316	Lipids and lipid-like molecules	Glycerophosphocholine	0.999139	7.152	104.109	41058657953	30032462535	38011916430	38288612113	20944950446	32959808795	21452943430	32127086530	24612833598
317	Lipids and lipid-like molecules	Glycochenodeoxycholate	0.733221	6.372	472.322	5.6497e+07	2.73882e+07	4.1429e+07	8.91232e+07	1.28882e+08	7.42626e+07	4.01711e+07	2.10806e+07	3.03814e+07
318	Lipids and lipid-like molecules	Heptanoic acid	0.0853312	4.276	113.108	1.67781e+07	6.1938e+07	5.86467e+07	4.72932e+07	2.80086e+07	5.16946e+07	9.52324e+07	9.4102e+07	9.10141e+07
319	Lipids and lipid-like molecules	Hexadecanoic acid	8.32e-05	3.91	274.279	4848155480	28831718707	17732130940	23967728091	4362242437	22033145411	11394797051	36084409888	24284134180
320	Lipids and lipid-like molecules	Hyocholic acid	0.903313	0.811	158.154	4.84104e+06	2.6462e+06	3.82356e+06	3.50955e+06	2.93718e+06	1.57895e+06	3.00212e+06	1.7887e+06	2.75357e+06
321	Lipids and lipid-like molecules	Ionomycin	0.886281	0.746	655.494	4.23904e+06	4.68668e+06	795680	167603	713043	2.37123e+06	6.75478e+06	2.01054e+07	9.34109e+06
322	Lipids and lipid-like molecules	Ipratropium	0.0952866	6.098	332.224	9.35358e+08	2.81272e+08	2.5644e+08	5.22375e+08	688144046	5.36085e+08	5.85543e+08	2.59654e+08	7.14388e+08
323	Lipids and lipid-like molecules	Isoalantolactone	0.290919	7.395	215.143	1.32368e+08	9.11253e+07	9.21664e+07	1.1293e+08	2.36519e+08	1.40597e+08	2.43592e+08	9.82175e+07	1.72851e+08
324	Lipids and lipid-like molecules	Isostearic acid	0.763703	5.039	285.295	1.88029e+07	7.36169e+07	5.255e+07	5.14495e+07	1.28309e+07	4.43409e+07	7.51802e+06	1.07279e+07	1.04524e+07
325	Lipids and lipid-like molecules	L-carvone	0.996442	0.552	133.081	3.00229e+06	1.80262e+06	2.97312e+06	1.75772e+06	470275	3.7609e+06	160805	151209	4.18042e+06
326	Lipids and lipid-like molecules	L-menthol	0.0664259	6.884	157.137	1.35896e+07	1.00994e+07	1.12624e+07	1.3058e+07	4.77415e+07	2.60868e+07	1.12036e+07	9.96945e+06	1.21097e+07
327	Lipids and lipid-like molecules	Lactobionic acid	0.990169	7.806	381.108	971247	1.05253e+06	835647	4.19696e+06	7.12965e+06	8.32181e+06	1.29577e+06	1.06257e+07	6.15147e+06
328	Lipids and lipid-like molecules	Lasalocid	0.00102053	5.496	608.414	7.01568e+06	4.38268e+06	4.93833e+06	1.48985e+07	1.56582e+07	1.34554e+07	1.72418e+07	9.04135e+06	1.35078e+07
329	Lipids and lipid-like molecules	Lauric acid diethanolamide	0.0786089	4.716	270.248	435464	1.0289e+07	5.88325e+06	3.10229e+06	308570	3.41917e+06	9.61699e+06	2.57209e+07	1.8915e+07
330	Lipids and lipid-like molecules	Leptomycin b	0.990635	4.262	541.334	3.57769e+06	1.96715e+08	4.13872e+07	2.49517e+08	2.02215e+07	1.12198e+08	3.85206e+06	6.06157e+07	4.51878e+07
331	Lipids and lipid-like molecules	Limaprost	0.0768987	0.864	327.253	8.59029e+06	1.19364e+07	1.35945e+07	2.30188e+07	9.02622e+06	1.597e+07	5.32201e+06	9.89847e+06	9.32652e+06
332	Lipids and lipid-like molecules	Linoelaidic acid	0.93621	4.637	245.231	439446	6.74172e+07	2.13687e+07	9.35339e+06	4.61515e+06	1.99577e+07	9.16803e+06	157737431	72198084
333	Lipids and lipid-like molecules	Linoleoylcarnitine	0.926453	1.043	424.34	1.10248e+06	6.53586e+06	7.6317e+06	2.38346e+06	7.36249e+06	2.42162e+07	2.26618e+06	1.07658e+07	1.11967e+07
334	Lipids and lipid-like molecules	Linoleyl carnitine	0.915616	0.652	424.363	6.18725e+07	6.35848e+07	5.80625e+07	4.56718e+07	3.18055e+07	3.81304e+07	1.07913e+07	1.54562e+07	1.49066e+07
335	Lipids and lipid-like molecules	Lithocholic acid	0.016937	0.81	394.353	161053	2.32121e+07	8.23824e+06	2.06484e+07	4.65683e+06	1.14999e+07	6.11798e+06	1.44227e+07	1.01751e+07
336	Lipids and lipid-like molecules	Lithocholylglycine	0.726438	5.351	456.29	1.11543e+07	9.38712e+06	9.92743e+06	2.91679e+07	4.2797e+07	3.88126e+07	5.58501e+07	2.75484e+07	3.93034e+07
337	Lipids and lipid-like molecules	Lpc 18:1	0.916312	5.609	522.365	1.2535e+07	5.80645e+08	2.59525e+08	9.89615e+08	3.93402e+08	1074347184	1.39834e+07	1.52306e+08	7.84311e+07
338	Lipids and lipid-like molecules	Lutein	0.646177	0.819	568.427	211107	2.56792e+06	4.31224e+06	849194	5.64174e+06	1.45334e+07	9.49277e+06	1.31028e+07	1.19447e+07
339	Lipids and lipid-like molecules	Malaoxon	0.976309	8.371	337.062	6.61965e+07	4.51172e+07	5.67094e+07	7.29692e+07	7.7288e+07	6.67451e+07	9.14411e+07	5.07005e+07	7.66029e+07
340	Lipids and lipid-like molecules	Malathion	0.798324	6.422	173.096	1.44749e+08	173213945	1.31824e+08	1.52559e+08	1.50217e+08	1.48742e+08	1.02655e+08	1.21403e+08	1.14799e+08
341	Lipids and lipid-like molecules	Manoalide	0.661224	6.226	417.279	5.2364e+07	3.21893e+07	3.15655e+07	7.44195e+07	9.27299e+07	7.64483e+07	5.3843e+07	3.22871e+07	4.29007e+07
342	Lipids and lipid-like molecules	Medicagenic acid	0.834227	0.786	439.321	971915	6.96941e+06	3.02565e+06	1.67932e+07	1.51784e+07	2.72199e+07	1.37927e+07	2.58978e+07	1.49899e+07
343	Lipids and lipid-like molecules	Medroxyprogesterone	0.736386	7.051	345.256	8.37062e+07	2.38064e+07	6.76691e+07	1.07293e+08	1.54467e+08	1.14202e+08	8.18432e+07	5.2547e+07	8.03598e+07
344	Lipids and lipid-like molecules	Menthofuran	0.808494	4.327	151.115	5.18627e+06	1.34679e+07	1.54087e+07	4.90899e+07	4.60066e+07	5.48495e+07	1.85014e+08	8.77051e+07	7.81781e+07
345	Lipids and lipid-like molecules	Methoprene	3.94e-06	4.927	311.264	8.64407e+06	1.73406e+07	1.75126e+07	4.33931e+07	1.18319e+07	2.02968e+07	5.56893e+06	5.5613e+06	6.23962e+06
346	Lipids and lipid-like molecules	Methyl hexadecanoate	0.632489	5.548	271.279	1.84882e+07	6.70524e+07	4.98951e+07	4.17554e+07	1.15692e+07	3.5655e+07	4.00874e+06	7.72479e+06	6.20685e+06
347	Lipids and lipid-like molecules	Methyl jasmonate	0.69309	4.773	207.142	7.33699e+07	3.67939e+07	5.34447e+07	4.3231e+07	4.7393e+07	2.3571e+07	1.04619e+08	2.49718e+07	3.64923e+07
348	Lipids and lipid-like molecules	Mifepristone	0.772318	7.056	430.273	1.04118e+07	7.20381e+06	7.75581e+06	1.72233e+07	2.40592e+07	1.26992e+07	1.08864e+07	7.38342e+06	1.05657e+07
349	Lipids and lipid-like molecules	Monomethyl glutaric acid	0.99875	6.419	101.062	6.11759e+07	3.70879e+07	5.22731e+07	7.35988e+07	1.34216e+08	8.97911e+07	7.63446e+07	5.49035e+07	7.39449e+07
350	Lipids and lipid-like molecules	N-acetylsphingosine	0.965891	4.306	306.269	3.77798e+07	2.3662e+07	2.39102e+07	2.73648e+07	2.44102e+07	2.84828e+07	2.531e+07	2.37287e+07	3.35202e+07
351	Lipids and lipid-like molecules	N-octanoylsphingosine	0.955819	3.923	390.365	423921	5.38378e+07	2.55874e+07	3.48489e+07	1.35813e+06	4.60393e+07	3.7692e+06	6.34366e+07	3.59871e+07
352	Lipids and lipid-like molecules	N-stearoylsphinganine	0.92048	0.783	568.567	2.02613e+06	2.22121e+06	1.1175e+06	1.00199e+06	4.6751e+07	4.39205e+07	1.06387e+07	1.85063e+07	1.11712e+07
353	Lipids and lipid-like molecules	Nerol	0.325696	0.833	172.17	6.033e+06	3.37944e+06	4.07741e+06	3.44378e+06	3.79792e+06	2.1374e+06	4.6549e+06	1.27917e+06	3.35804e+06
354	Lipids and lipid-like molecules	Octanoylcarnitine	0.953595	8.78	288.23	2.24365e+07	2.43938e+07	1.93212e+07	5.49052e+07	4.3073e+07	4.99861e+07	9.5105e+07	8.65936e+07	8.82782e+07
355	Lipids and lipid-like molecules	Oleamide	0.996666	3.984	282.284	2.41143e+07	3.03297e+07	15974860	313587	6.55317e+06	1.91022e+07	3.8459e+07	5.3469e+07	7.22672e+07
356	Lipids and lipid-like molecules	Oleuropein	0.996907	6.457	563.185	1.18893e+06	975338	1.88241e+06	2.06042e+06	4.75348e+06	2.93076e+06	1.64039e+07	1.71005e+07	9.60185e+06
357	Lipids and lipid-like molecules	Oseltamivir	0.0525325	4.931	313.279	6.09902e+06	7.43062e+07	42413418	1.71512e+08	9.05283e+07	9.41855e+07	6.26255e+06	4.31583e+07	3.49682e+07
358	Lipids and lipid-like molecules	Oxandrolone	0.883402	0.81	613.447	83965.2	1.72844e+07	5.1905e+06	3.20426e+06	1.67509e+06	4.7365e+06	5.40466e+06	2.42144e+06	1.53911e+06
359	Lipids and lipid-like molecules	Palmitamide	0.997925	0.892	256.264	1.76957e+07	1.87961e+08	5.77756e+07	1.61588e+08	3.70249e+07	137116436	5.90384e+07	1.92054e+08	9.63231e+07
360	Lipids and lipid-like molecules	Palmitic acid	0.997211	5.317	257.264	7.3053e+06	8.99361e+06	5.50461e+06	1.5633e+06	142036	6.03629e+06	405554	7.42808e+06	5.20394e+06
361	Lipids and lipid-like molecules	Palmitoylcarnitine	0.948533	0.743	422.342	4.87299e+07	9.45286e+07	4.89014e+07	3.30326e+07	170786661	3.96529e+08	3.14977e+06	4.01806e+08	1.88751e+08
362	Lipids and lipid-like molecules	PC(16:0/16:0)	0.961834	4.927	734.585	1.8074e+06	4.38322e+06	1.08467e+06	1.00057e+06	3.33516e+07	4.97057e+07	420891	1.85118e+07	8.79016e+06
363	Lipids and lipid-like molecules	Peimisine	0.435841	1.078	428.307	3.39593e+07	1.56442e+07	1.96363e+07	9.03384e+06	4.0665e+07	2.16634e+06	5.35925e+06	3.14149e+07	1.38684e+07
364	Lipids and lipid-like molecules	Perillaldehyde	0.872809	11.324	133.098	1.07704e+08	6.39244e+06	3.34952e+07	2.12253e+07	4.00257e+07	4.2836e+06	1.85877e+06	7.6863e+06	9.31086e+06
365	Lipids and lipid-like molecules	Phytoene	0.813323	0.876	544.51	1.71077e+06	1.05321e+07	1.98265e+06	1.22438e+06	2.2087e+07	3.49615e+07	2.32975e+06	9.71152e+07	3.65855e+07
366	Lipids and lipid-like molecules	Prosapogenin a	0.073014	5.574	745.391	1.33335e+07	5.13626e+06	7.44085e+06	1.28952e+07	3.35781e+07	2.22005e+07	1.27733e+07	6.90736e+06	1.00148e+07
367	Lipids and lipid-like molecules	Proscillaridin a	0.839761	0.892	349.239	2.17312e+07	2.84006e+07	2.24004e+07	5.53835e+07	2.93869e+07	3.59139e+07	3.09213e+07	3.10299e+07	3.09167e+07
368	Lipids and lipid-like molecules	Prostaglandin a2	0.714828	7.823	357.22	5.68077e+07	3.21676e+07	4.61663e+07	3.62271e+07	3.58642e+07	3.03831e+07	2.05563e+07	1.68828e+07	3.34762e+07
369	Lipids and lipid-like molecules	Prostaglandin d1	0.680014	7.935	377.229	1.04016e+07	7.45366e+06	9.28822e+06	1.93993e+07	3.02751e+07	2.34356e+07	2.25101e+07	1.19463e+07	2.01647e+07
370	Lipids and lipid-like molecules	Prostaglandin e3	0.953904	9.338	333.19	2.88658e+06	5.98398e+06	4.46686e+06	4.40789e+06	5.42576e+06	1.98341e+07	7.23056e+06	4.71528e+06	4.26472e+06
371	Lipids and lipid-like molecules	Prostaglandin j2	0.255679	7.516	317.188	4.92761e+07	3.19137e+07	3.38805e+07	5.27498e+07	8.90798e+07	6.8429e+07	6.07244e+07	4.2969e+07	5.56505e+07
372	Lipids and lipid-like molecules	Psychosine	0.325356	6.197	484.312	2.82031e+07	9.48172e+06	1.26126e+07	3.08102e+07	4.88324e+07	3.59963e+07	1.8847e+07	1.03206e+07	1.41011e+07
373	Lipids and lipid-like molecules	Resibufogenin	0.904653	8.88	385.258	5.00322e+07	3.43313e+07	4.88939e+07	8.09273e+07	4.45928e+07	5.34793e+07	6.3474e+07	5.06105e+07	6.84906e+07
374	Lipids and lipid-like molecules	Retinol palmitate	0.00343546	1.189	525.474	1.25067e+07	877218	6.46085e+06	1.92715e+06	1.20845e+07	4.85742e+07	71795.9	470597	452156
375	Lipids and lipid-like molecules	Sebacic acid	0.124162	6.858	203.143	7.43467e+08	5.72966e+08	5.94598e+08	5.74686e+08	7.08438e+08	6.26937e+08	4.96241e+08	5.15183e+08	5.23576e+08
376	Lipids and lipid-like molecules	Solanidine	0.0140523	0.61	380.337	3.10276e+07	4.08852e+07	4.0055e+07	3.13298e+07	2.40323e+07	2.9488e+07	7.03323e+06	1.2951e+07	1.3492e+07
377	Lipids and lipid-like molecules	Solasodine	0.0681405	6.195	452.286	4.92457e+06	2.63002e+07	2.40451e+07	2.42339e+08	7.09833e+07	1.47079e+08	112237	750472	412700
378	Lipids and lipid-like molecules	Soyasapogenol b	0.0651447	0.783	423.362	2.23644e+06	2.17487e+07	1.44449e+06	8.1235e+06	2.369e+06	4.75074e+06	560729	5.50266e+06	2.66782e+06
379	Lipids and lipid-like molecules	T-2 toxin	0.0633772	8.688	489.196	1.45102e+07	1.09356e+07	1.36543e+07	8.09698e+06	7.07907e+06	6.59761e+06	8.02192e+06	6.65295e+06	7.80568e+06
380	Lipids and lipid-like molecules	Talatisamine	0.25036	0.789	422.275	1.30093e+06	7.46596e+07	904743	8.87671e+07	1.70592e+08	2.78489e+08	3.00879e+07	5.12683e+08	2.95834e+08
381	Lipids and lipid-like molecules	Taurocholate	0.0562857	1.045	516.316	6.61032e+07	3.29894e+07	3.79844e+07	2.74731e+07	882491	6.89504e+07	1.24778e+07	6.634e+06	1.2514e+07
382	Lipids and lipid-like molecules	Tauroursodeoxycholic acid	0.232126	6.181	522.293	1.96421e+07	8.79237e+07	5.69282e+07	1.69544e+08	7.51601e+07	147503849	3.45388e+07	9.76723e+07	7.5116e+07
383	Lipids and lipid-like molecules	Telocinobufagin	0.224724	5.521	403.241	9.37656e+06	5.64748e+06	7.81136e+06	1.67805e+07	2.67374e+07	1.85353e+07	1.44939e+07	6.95089e+06	1.19741e+07
384	Lipids and lipid-like molecules	Teprenone	0.926175	5.736	313.28	607067	33590105	13748869	3.37576e+07	3.50271e+07	7.38187e+07	1.31925e+06	1.81303e+07	1.06848e+07
385	Lipids and lipid-like molecules	Testosterone cypionate	0.390127	6.584	413.283	8.33215e+07	3.27685e+07	4.54612e+07	6.4738e+07	6.70086e+07	8.45617e+07	2.76219e+07	2.75938e+07	2.41838e+07
386	Lipids and lipid-like molecules	Testosterone decanoate	0.431123	5.452	443.331	1.14554e+07	7.59478e+06	8.65518e+06	2.26465e+07	3.56407e+07	2.86938e+07	1.59296e+07	1.00437e+07	1.51115e+07
387	Lipids and lipid-like molecules	Testosterone enanthate	0.955223	6.504	401.295	297052926	182760676	2.20673e+08	6.67249e+08	375884	7.30596e+08	6.46314e+08	4.24994e+08	5.15168e+08
388	Lipids and lipid-like molecules	trans-Vaccenic acid	0.8567	5.27	265.258	1.47654e+06	1.72702e+06	1.00412e+06	352703	499185	2.01167e+06	1.67912e+06	2.40363e+06	849466
389	Lipids and lipid-like molecules	Traumatic Acid	0.145431	7.358	229.123	4.24399e+07	3.75395e+07	3.86655e+07	3.77077e+07	4.02261e+07	4.83535e+07	3.77294e+07	3.7168e+07	3.67569e+07
390	Lipids and lipid-like molecules	Trihydroxycholestanoic acid	0.600994	0.705	468.39	1.13516e+08	7.57454e+07	9.46776e+07	7.64455e+07	4.16476e+07	5.01156e+07	2.13968e+07	3.41959e+07	2.57016e+07
391	Lipids and lipid-like molecules	Trilostane	0.661662	7.902	294.187	2.06069e+08	1.26493e+08	1.72393e+08	2.54758e+08	3.44389e+08	2.6786e+08	9.2655e+07	5.14707e+07	7.55303e+07
392	Lipids and lipid-like molecules	Undecanedioic acid	0.837789	0.894	181.123	1.23545e+07	1.27398e+07	7.14284e+06	2.62147e+07	9.73941e+06	3.08575e+07	5.33957e+06	1.53421e+07	7.64953e+06
393	Lipids and lipid-like molecules	Ursocholic acid	0.46147	0.854	355.285	9.38416e+06	7.68067e+07	7.37968e+07	8.70589e+07	4.24107e+07	7.03865e+07	1.08296e+07	4.09481e+07	3.15649e+07
394	Lipids and lipid-like molecules	Valeramide	0.165519	11.137	102.093	7.94623e+07	1.30545e+07	7.43467e+07	5.91915e+07	7.57958e+07	5.71756e+07	1.53989e+07	6.19219e+07	2.25352e+07
395	Lipids and lipid-like molecules	Valerenic acid	0.782171	6.426	235.155	5285489092	3879105295	4589110326	2842868855	3189533143	1513912885	3234778261	2859188440	3235940683
396	Lipids and lipid-like molecules	Vitamin k1	0.788163	0.754	451.363	2.66683e+07	2.23396e+07	1.6119e+07	2.39739e+07	1.37052e+07	1.43724e+07	3.91299e+06	5.47987e+06	3.21331e+06
397	Lipids and lipid-like molecules	Withaferin a	0.57925	6.194	435.25	3.05844e+06	1.46831e+07	1.18766e+07	1.17957e+08	4.35808e+07	8.35567e+07	1.51576e+06	1.88066e+06	1.64604e+06
398	Lipids and lipid-like molecules	Withanolide b	0.980474	5.966	477.278	2.80117e+06	1.1714e+06	1.23926e+06	1.16923e+07	1.16227e+07	1.10029e+07	3.35456e+06	2.53773e+06	3.75505e+06
399	Lipids and lipid-like molecules	Zerumbone	0.890617	4.295	119.088	1.18564e+07	3.98461e+06	2.47663e+07	4.91098e+07	6.25841e+07	2.9621e+07	6.8247e+07	9.63934e+07	8.98258e+07
400	Lipids and lipid-like molecules	Zeta-carotene	0.925586	0.735	540.447	1.58081e+07	2.00208e+07	2.24178e+07	3.22356e+07	1.06454e+07	1.4296e+07	5.42425e+06	1.7851e+07	9.65657e+06
401	Mixed metal/non-metal compounds	Teniposide	0.83937	10.785	229.031	8.39473e+06	7.31031e+06	1.17282e+07	1.16957e+07	7.45568e+06	8.18395e+06	9.31274e+06	1.03374e+07	7.07329e+06
402	Nucleosides, nucleotides, and analogues	1-methyladenosine	0.998482	7.393	282.125	7.67087e+07	4.7261e+07	6.01622e+07	5.84968e+07	1.04043e+08	7.63398e+07	7.26418e+07	4.47807e+07	6.30532e+07
403	Nucleosides, nucleotides, and analogues	2'-deoxyguanosine 5'-monophosphate	0.962559	8.83	370.067	7.31662e+07	7.66413e+07	5.90051e+07	8.74355e+07	47210838	6.14075e+07	7.36914e+07	7.49784e+07	7.36212e+07
404	Nucleosides, nucleotides, and analogues	5-fluorouridine	0.264736	7.222	263.066	153223726	3.09704e+08	2.9961e+08	6.11952e+07	5.73367e+07	2.23435e+08	2.06789e+08	1.16703e+08	114898838
405	Nucleosides, nucleotides, and analogues	5-methyluridine	0.815071	8.594	241.073	1.22402e+07	9.85255e+06	1.3898e+07	1.65101e+07	5.44399e+06	1.24448e+07	1.27374e+07	1.69452e+07	1.46748e+07
406	Nucleosides, nucleotides, and analogues	Abacavir	0.596728	1.875	191.085	2.45315e+07	2.49126e+07	2.96845e+07	3.19578e+07	1.67265e+07	1.63532e+07	7.47143e+07	2.1387e+07	5.95822e+07
407	Nucleosides, nucleotides, and analogues	Adenosine	0.999897	5.425	268.109	9793273347	6691233104	8014957175	6816713280	8225808291	6840925703	6124913409	4566125673	6657362657
408	Nucleosides, nucleotides, and analogues	beta-Nicotinamide D-ribonucleotide	0.9999	11.757	335.063	5.33463e+06	3.59188e+06	4.06198e+06	4.13957e+06	3.89089e+06	5.08966e+06	3.04217e+06	2.59394e+06	2.67148e+06
409	Nucleosides, nucleotides, and analogues	Cdp-ethanolamine	0.00772854	9.779	491.015	1.75457e+07	1.38261e+07	2.12836e+07	2.09055e+07	9.37883e+06	1.27186e+07	1.17174e+07	5.76572e+06	1.43564e+07
410	Nucleosides, nucleotides, and analogues	Cytarabine	0.999921	6.619	244.098	1.29921e+08	173710151	1.489e+08	2.5054e+08	2.73962e+08	2.63506e+08	3.98572e+08	173063388	2.31452e+08
411	Nucleosides, nucleotides, and analogues	Cytidine 5'-diphosphate	0.291238	10.842	469.992	6.31133e+06	7.25216e+06	6.39045e+06	5.87393e+06	7.58232e+06	7.4689e+06	7.30402e+06	4.57042e+06	5.30687e+06
412	Nucleosides, nucleotides, and analogues	Deoxyadenosine	0.999692	4.964	252.114	3.58081e+08	2.00689e+08	2.46547e+08	1.85165e+08	2.08797e+08	1.73422e+08	4.9401e+08	3.01261e+08	5.04108e+08
413	Nucleosides, nucleotides, and analogues	Guanosine	0.9997	6.441	284.106	2.68002e+06	3.11579e+06	631476	821866	233299	450688	633042	759218	673171
414	Nucleosides, nucleotides, and analogues	Guanosine 5'-diphosphate	0.0492519	10.785	487.996	1.16641e+08	126327852	1.30137e+08	1.12666e+08	1.38156e+08	1.22988e+08	138944705	8.52372e+07	8.67684e+07
415	Nucleosides, nucleotides, and analogues	N2,N2-Dimethylguanosine	0.6164	5.747	312.136	8.22548e+06	5.18124e+06	6.89416e+06	8.91022e+06	1.26724e+07	7.076e+06	1.02455e+07	6.12979e+06	1.04482e+07
416	Nucleosides, nucleotides, and analogues	N6-methyladenosine	0.9989	7.897	282.125	1.57343e+07	2.2759e+07	1.48073e+07	6.40943e+06	4.32619e+06	1.38765e+07	6.24518e+06	2.74077e+07	1.60188e+07
417	Nucleosides, nucleotides, and analogues	NAD+	0.98039	9.49	664.131	9.9579e+06	5.65835e+06	1.03571e+07	7.23865e+06	1.1206e+07	8.82305e+06	7.43112e+06	4.50296e+06	5.87663e+06
418	Nucleosides, nucleotides, and analogues	Puromycin	0.900918	5.696	472.252	5.53011e+06	6.34059e+06	7.83452e+06	2.70003e+07	4.40352e+06	1.20095e+07	1.16162e+06	1.69771e+06	1.54348e+06
419	Nucleosides, nucleotides, and analogues	S-methyl-5'-thioadenosine	0.999285	4.254	298.102	32837775509	26199975742	16146831913	16700572987	28770750308	13553972961	7071103173	2923436805	14410122539
420	Nucleosides, nucleotides, and analogues	Stavudine	0.95472	10.148	225.074	4.154e+07	4.48641e+07	4.29386e+07	4.49664e+07	6.49622e+07	6.01145e+07	3.96086e+07	2.50376e+07	3.33976e+07
421	Nucleosides, nucleotides, and analogues	Thymidine 5'-triphosphate	0.908094	10.094	526.981	1.08611e+08	6.0978e+07	6.09406e+07	4.25503e+07	8.8475e+07	6.66106e+07	6.07596e+07	4.0046e+07	5.64036e+07
422	Nucleosides, nucleotides, and analogues	Uridine	0.992102	5.204	245.081	3.6534e+08	9.39415e+07	2.15434e+08	1.46595e+08	1.65086e+08	9.82911e+07	1.95998e+08	3.16623e+07	1.16859e+08
423	Nucleosides, nucleotides, and analogues	Uridine 5'-diphosphate	0.998433	9.619	405.011	109727684	6.31596e+07	8.5967e+07	5.20324e+07	1.48014e+07	2.73411e+07	2.79775e+07	1.55792e+07	2.41467e+07
424	Nucleosides, nucleotides, and analogues	Uridine 5'-diphosphogalactose	0.43692	9.609	584.093	2.89909e+07	2.03405e+07	2.48922e+07	1.58655e+07	2.14841e+07	1.80253e+07	8.79977e+06	4.64239e+06	6.87001e+06
425	Nucleosides, nucleotides, and analogues	Xanthosine 5'-monophosphate	0.78596	10.785	409.022	655304460	6.13649e+08	7.81827e+08	1080076064	4.65689e+08	5.78465e+08	6.1089e+08	6.84971e+08	4.89869e+08
426	Organic acids and derivatives	.alpha.-L-Glu-Gly	0.98303	9.169	205.084	2.66089e+07	1.74394e+07	2.02284e+07	2.31035e+07	1.3222e+08	2.94758e+07	9.22274e+07	2.22973e+07	2.59808e+07
427	Organic acids and derivatives	.gamma.-aminobutyric acid	0.983323	8.698	104.072	1658711816	1975552940	1495748655	3245437116	3088162977	2770695893	3454067228	3741943396	4221843082
428	Organic acids and derivatives	1-amino-1-cyclopentanecarboxylate	0.100826	8.794	130.087	1318110164	1396003513	1260200647	2099055501	1865128546	1849259970	1461926878	1310499047	1236777083
429	Organic acids and derivatives	1-aminocyclopropanecarboxylic acid	0.353528	3.996	102.057	4.156e+08	3.23571e+08	5.04794e+08	4.34778e+08	3.04081e+08	4.24418e+08	957901575	321396093	3.43709e+08
430	Organic acids and derivatives	1-methyl-l-histidine	0.9933	0.557	124.087	1.48772e+08	4.72376e+07	1.44174e+08	3.9872e+07	6.57172e+07	5.41687e+07	6.0399e+07	5.3809e+07	5.99848e+07
431	Organic acids and derivatives	1-Methylhistidine	0.8106	9.613	170.094	6.11916e+07	5.89087e+07	5.02242e+07	6.07938e+07	6.73333e+07	6.2525e+07	3.78551e+07	1.50852e+07	2.62751e+07
432	Organic acids and derivatives	12-hydroxydodecanoic acid	0.0627248	0.864	217.195	7.23993e+06	8.5223e+06	1.0532e+07	1.70874e+07	1.226e+07	1.78539e+07	5.1169e+06	9.46616e+06	6.51485e+06
433	Organic acids and derivatives	2-aminoadipic acid	0.984575	9.097	162.078	1.8782e+08	1.55439e+08	1.5527e+08	2.08139e+08	2.00535e+08	2.17375e+08	2.73624e+08	2.00757e+08	224501597
434	Organic acids and derivatives	3-(n-maleimidopropionyl)biocytin	0.103411	5.483	524.233	2.42307e+06	1.39282e+06	1.41852e+06	8.00799e+06	1.39547e+07	9.72793e+06	1.40017e+07	7.67814e+06	1.17479e+07
435	Organic acids and derivatives	3-amino-2,3-dihydrobenzoic acid	0.823597	1.051	140.073	1.90636e+08	2.54973e+08	222958074	3.25336e+08	169886001	2.8338e+08	9.7859e+07	1.09983e+08	118310475
436	Organic acids and derivatives	3-methyl-l-histidine	0.958384	14.961	109.077	4.6916e+07	5.22259e+07	4.40207e+07	4.65375e+07	1.17322e+08	3.95986e+07	3.99024e+07	4.41518e+07	4.38056e+07
437	Organic acids and derivatives	4-aminophenol	0.816318	9.596	110.073	5.80835e+08	308181198	6.20234e+08	3.70213e+08	1226693832	5.56626e+08	4.88979e+08	5.08317e+08	5.81352e+08
438	Organic acids and derivatives	4-hydroxy-l-glutamic acid	0.30779	7.462	164.072	2.35716e+07	3.39223e+07	2.6171e+07	2.86588e+07	2.74689e+07	3.2138e+07	3.74533e+07	1.26641e+07	3.08381e+07
439	Organic acids and derivatives	5-aminolevulinic acid	0.946253	7.883	114.058	2.16998e+07	5.62301e+06	3.33554e+07	3.51565e+07	3.28434e+07	3.83819e+07	1.91736e+07	3.93578e+07	2.26285e+07
440	Organic acids and derivatives	5-Aminopentanoic acid	0.6129	11.945	82.0664	2.27048e+07	1.50738e+07	2.05514e+07	1.72517e+07	2.21776e+07	1.95421e+07	1.00549e+07	22459023	3.37412e+07
441	Organic acids and derivatives	5-aminovaleric acid	0.786859	6.419	118.089	126875652	6.94796e+07	1.15166e+08	1.22574e+08	2.40589e+08	1.71084e+08	1.51928e+08	9.99052e+07	1.35206e+08
442	Organic acids and derivatives	Acrylamide	1.24e-06	4.462	72.0463	4.28255e+07	1.58497e+07	1.79013e+07	5.54829e+07	3.81467e+07	2.10196e+07	5.88385e+07	6.19641e+07	3.84814e+07
443	Organic acids and derivatives	Agomelatine	0.6338	9.699	304.153	1.50985e+06	3.19289e+06	2.33342e+06	3.91884e+06	1.80156e+06	2.72964e+06	2.80057e+06	1.20331e+06	1.38902e+06
444	Organic acids and derivatives	Ala-Ala	0.613771	4.271	161.095	2624913642	1791076974	2179062219	1373822159	1521584519	1370456735	1476203220	1.85196e+08	880207361
445	Organic acids and derivatives	Ala-Asn	0.897649	8.532	204.1	5.33019e+06	7.68812e+06	5.25252e+06	8.31326e+06	3.20821e+06	7.56072e+06	6.65801e+06	1.05651e+07	8.67745e+06
446	Organic acids and derivatives	Ala-Glu	0.6668	10.676	263.063	1.81728e+06	1.94328e+06	2.82479e+06	2.02486e+06	1.06022e+07	4.91952e+06	2.72026e+07	5.48759e+06	8.28132e+06
447	Organic acids and derivatives	Alanine	0.949686	0.333	89.0715	736525	592087	2.48757e+06	6.43744e+06	3.30403e+06	5.10486e+06	7.21136e+06	3.68418e+06	4.55185e+06
448	Organic acids and derivatives	Amastatin	0.518545	0.669	475.297	1.06821e+06	1.64102e+07	9.88056e+06	2.40292e+07	6.06894e+06	1.35019e+07	1.34061e+06	1.55021e+07	9.65183e+06
449	Organic acids and derivatives	Arg-Ala	0.0558914	4.062	246.15	7.25894e+07	4.45235e+07	5.81585e+07	1.35361e+08	1.76817e+08	1.43034e+08	2.28757e+08	7.96642e+07	2.08397e+08
450	Organic acids and derivatives	Arg-cys	0.854847	5.798	278.144	6.8452e+07	5.68426e+07	5.50687e+07	1.411e+07	1.53768e+07	1.5547e+07	2.81977e+07	2.55129e+07	3.45871e+07
451	Organic acids and derivatives	Arg-Gln	0.8581	10.384	303.18	1.48572e+06	1.06764e+06	1.19841e+06	1.70786e+06	2.06616e+06	1.36154e+06	1.59764e+06	1.34228e+06	2.39601e+06
452	Organic acids and derivatives	Arg-Glu	0.8387	8.922	304.164	7.91083e+06	2.31045e+07	6.59277e+06	3.34242e+07	3.95732e+06	1.56949e+07	3.08331e+06	1.85438e+07	1.63544e+07
453	Organic acids and derivatives	Arg-Ile	0.187626	6.683	288.191	1.32967e+08	8.83961e+07	8.9144e+07	1.62227e+08	176006208	1.63135e+08	1.78146e+08	1.07907e+08	1.63475e+08
454	Organic acids and derivatives	Arg-Leu	0.935382	6.924	288.208	143863772	7.88052e+07	9.26639e+07	2.27817e+08	3.2959e+08	2.47586e+08	2.03675e+08	1.63901e+08	1.92037e+08
455	Organic acids and derivatives	Arg-Trp	0.962732	9.659	361.186	1.35683e+07	1.44133e+07	1.14872e+07	2.0884e+07	7.45437e+06	1.39229e+07	2.98612e+07	2.04192e+07	3.90208e+07
456	Organic acids and derivatives	Arg-Tyr	0.8134	11.193	337.174	5.73911e+06	3.59536e+07	2.14947e+07	9.49003e+06	1.24345e+07	1.28774e+07	5.10127e+06	2.26492e+07	4.87644e+06
457	Organic acids and derivatives	Arg-Val	0.122419	4.677	274.181	3.36285e+08	1.11136e+08	2.25485e+08	5.63639e+08	1868359213	1016979276	1014335717	2.65673e+08	2.01426e+08
458	Organic acids and derivatives	Arginine	0.98535	11.654	175.12	3853117270	10258851568	13460014321	25581629649	21598506796	8685097792	8723193739	1213907276	625970345
459	Organic acids and derivatives	Asn-His	0.706717	2.538	270.139	1.14679e+08	3.50238e+07	1.07794e+08	7.88301e+07	8.79966e+07	4.1786e+07	8.43031e+07	6.16356e+07	3.73197e+07
460	Organic acids and derivatives	Asn-Phe	0.0876067	6.846	263.108	2.56903e+07	1.6552e+07	1.87031e+07	2.09224e+07	2.75817e+07	2.35049e+07	1.17616e+07	8.31752e+06	9.91479e+06
461	Organic acids and derivatives	Asn-Pro	0.925411	7.933	230.118	7.264e+06	5.68809e+06	6.38195e+06	1.06223e+07	1.40953e+07	1.14742e+07	1.40871e+07	8.60039e+06	1.28189e+07
462	Organic acids and derivatives	Asp-Arg	0.859762	9.237	272.174	5.27305e+07	3.1101e+07	4.79265e+07	6.44888e+07	5.81031e+07	7.85396e+07	6.75178e+07	7.85043e+07	8.10546e+07
463	Organic acids and derivatives	Asp-Gln	0.655096	6.99	262.091	5.93841e+06	7.02039e+06	5.63472e+06	1.23438e+07	1.22376e+07	1.21282e+07	1.51666e+07	1.56072e+07	1.89279e+07
464	Organic acids and derivatives	Asp-Glu	0.716403	9	263.088	1.25716e+07	1.40142e+07	1.23649e+07	6.183e+06	824751	4.61105e+06	4.35454e+06	3.46039e+06	4.5289e+06
465	Organic acids and derivatives	Asp-Leu	0.831975	5.116	247.116	3.09189e+07	4.52278e+07	3.37025e+07	7.77487e+07	8.83867e+07	8.10318e+07	1.21827e+08	8.72752e+07	1.38261e+08
466	Organic acids and derivatives	Asp-Pro	0.9042	9.688	231.099	4.90749e+06	4.57112e+06	5.0932e+06	5.35208e+06	1.15149e+07	4.5941e+06	5.59554e+06	4.70586e+06	5.93365e+06
467	Organic acids and derivatives	Asp-Val	0.695571	5.299	233.1	2.40503e+06	1.97412e+06	2.46677e+06	6.03321e+06	1.56466e+07	5.66895e+06	1.13275e+07	9.00148e+06	1.22607e+07
468	Organic acids and derivatives	Aspartame	0.21804	1.001	295.119	1.88385e+06	6.4695e+06	3.38446e+06	1.39615e+07	4.38083e+07	3.12687e+07	1.17624e+07	1.21885e+07	1.50784e+07
469	Organic acids and derivatives	Atropine	0.0075879	4.085	290.176	2.25132e+07	1.01506e+07	1.00513e+07	2.3691e+07	22701784	4.26515e+07	7.11386e+07	2.18314e+07	4.60646e+07
470	Organic acids and derivatives	Auranofin	0.00996837	5.17	717.076	1.74591e+07	2.6616e+07	2.07657e+07	2.77058e+07	6.55889e+06	1.57058e+07	1.08074e+07	1.62926e+07	1.75806e+07
471	Organic acids and derivatives	Beta-alanine	0.960895	2.082	90.0571	1514162458	8.77713e+08	8.45272e+08	1419561877	2144875106	1492213303	2823563430	1749671437	2012453227
472	Organic acids and derivatives	Betaine	0.997834	7.08	118.089	1.30452e+08	9.54385e+07	7.46898e+07	5.16692e+08	5.04566e+08	424492047	1070458162	1016639521	6.20569e+08
473	Organic acids and derivatives	Betonicine	0.181776	8.568	160.098	1.59233e+07	2.12729e+07	1.68049e+07	4.55709e+07	2.27483e+07	3.83815e+07	1.83132e+07	2.17758e+07	1.97607e+07
474	Organic acids and derivatives	Biocytin	0.867377	7.367	373.205	2.53278e+07	6.28005e+06	1.61986e+07	9.50535e+06	4.23903e+07	2.17192e+07	1.06003e+07	2.5711e+06	5.00246e+06
475	Organic acids and derivatives	Canavanine	0.171098	4.77	177.091	4.60162e+07	2.36611e+07	2.66187e+07	4.21167e+07	9.69346e+07	7.67722e+07	9.69044e+07	1.74728e+07	4.32065e+07
476	Organic acids and derivatives	Choline	0.0763475	8.444	104.109	411637315	5.49031e+08	7.10299e+08	7.43859e+08	7.59032e+08	1096869232	4.57369e+08	8.6862e+08	8.9563e+08
477	Organic acids and derivatives	Cis-4-hydroxy-l-proline	0.964303	12.06	114.056	2.48413e+07	2.18622e+07	2.34963e+07	2.17196e+07	2.72998e+07	2.35844e+07	2.70197e+07	2.08838e+07	2.41138e+07
478	Organic acids and derivatives	Clindamycin	0.751268	0.967	425.2	5.4514e+07	3.90212e+07	5.41795e+07	7.39664e+06	1.12675e+07	1.90779e+07	6.6447e+07	5.01097e+07	3.25525e+07
479	Organic acids and derivatives	Creatinine	0.999356	5.429	114.069	4.30168e+08	3.22623e+08	4.28045e+08	1.19831e+08	1.17305e+08	102754403	5.78971e+07	6.21448e+07	8.59698e+07
480	Organic acids and derivatives	Cycloserine	0.486874	5.19	125.026	4.02686e+06	1.67611e+06	1.64269e+06	1.1451e+07	1.51909e+07	8.13354e+06	2.06597e+07	4.71429e+06	8.24256e+06
481	Organic acids and derivatives	D-glutamine	0.975882	8.729	147.078	2622312030	3711775877	3043713208	1944950499	1074538704	1511862218	1911809495	2814789580	2058116119
482	Organic acids and derivatives	Dacarbazine	0.591383	1.035	183.116	2.28319e+07	2.70425e+07	2.74376e+07	3.64835e+07	1.77117e+07	2.62659e+07	1.64194e+07	1.00038e+07	1.81575e+07
483	Organic acids and derivatives	Dichlorvos	0.299029	16.741	144.983	2.39062e+07	8.80122e+07	4.36844e+07	8.63458e+07	3.69746e+07	8.24173e+07	3.44433e+07	5.74552e+07	4.64886e+07
484	Organic acids and derivatives	Dicloxacillin	0.00583904	10.049	470.036	7.22054e+07	4.13427e+07	6.4128e+07	5.87949e+07	1.02775e+08	6.88485e+07	6.11749e+07	2.18275e+07	2.97684e+07
485	Organic acids and derivatives	Dicyclomine	0.693275	1.782	310.28	3.51955e+06	233343122	2.52168e+08	4.26381e+07	5.74632e+07	2.85586e+08	1.48822e+08	2012752191	3.68611e+08
486	Organic acids and derivatives	Dimethoate	0.967668	8.778	252.005	3.37032e+07	1.34359e+07	2.7106e+07	1.48649e+07	6.54893e+07	3.3386e+07	1.02624e+07	2.80689e+06	6.40411e+06
487	Organic acids and derivatives	Dl-2,4-diaminobutyric acid	0.350736	8.738	101.072	3.14399e+07	3.6209e+07	2.59126e+07	1.81411e+07	1.53955e+07	2.24322e+07	2.65877e+07	4.32047e+07	3.09218e+07
488	Organic acids and derivatives	DL-arginine	0.582466	7.514	158.084	16546195148	14228231531	14764158956	7824298458	8898005601	7701894585	3551666740	2940333229	3450912992
489	Organic acids and derivatives	DL-asparagine	0.85415	8.894	133.062	1.436e+08	1.4747e+08	1.23692e+08	2.31464e+08	1.50312e+08	1.4196e+08	2.78731e+08	2.98929e+08	1.22574e+08
490	Organic acids and derivatives	DL-Glutamic acid	0.998766	8.961	148.062	7202241304	6117088911	6443294643	8361669079	6937855342	7935477094	5880012851	4988130588	5085866292
491	Organic acids and derivatives	DL-histidine	0.998758	11.252	156.078	1.45539e+08	3.86973e+08	2.91549e+08	557695402	1.10113e+08	3.94888e+08	3.15165e+08	2.55854e+08	4.00271e+08
492	Organic acids and derivatives	DL-Methionine sulfoxide	0.8984	9.753	166.055	3.62431e+06	7.20837e+06	8.64595e+06	1.0569e+07	3.03906e+06	1.06731e+07	9.00578e+06	2.56781e+07	9.46192e+06
493	Organic acids and derivatives	Dl-o-tyrosine	0.955984	13.291	182.083	1.90865e+07	2.28746e+07	2.20403e+07	2.33212e+07	2.97717e+07	2.30874e+07	4.55346e+07	1.94089e+07	2.04124e+07
494	Organic acids and derivatives	DL-phenylalanine	0.999324	7.392	166.09	8.74783e+07	2.84673e+08	1.78294e+08	7.86406e+07	1.66452e+08	1.35392e+08	9.76975e+07	1.40792e+08	1.21345e+08
495	Organic acids and derivatives	DL-proline	0.999995	7.709	116.073	13180176710	10891935213	13302024028	11065927844	10844742730	7523869466	9777417489	10755645011	11041886436
496	Organic acids and derivatives	DL-valine	0.996434	7.515	118.089	5.10939e+08	2.65877e+08	394235531	4.45624e+08	6.79564e+08	456299334	4.5242e+08	2.58999e+08	3.6849e+08
497	Organic acids and derivatives	Epoxomicin	0.74482	0.892	537.344	2.17798e+07	2.97566e+07	5.77075e+07	6.26942e+07	4.30436e+06	1.75141e+07	1.22633e+08	8.85399e+07	8.11637e+07
498	Organic acids and derivatives	Fenthion	0.0478923	7.266	279.044	2.1351e+07	4.82229e+07	5.0797e+07	4.29719e+07	1.8537e+07	1.98191e+07	2.56246e+07	3.19466e+07	3.14557e+07
499	Organic acids and derivatives	Formothion	0.101279	8.233	209.997	2.6226e+07	2.47144e+07	1.86601e+07	2.28212e+07	3.5299e+07	2.30827e+07	1.74482e+07	9.3626e+06	1.24611e+07
500	Organic acids and derivatives	Fosinopril	0.184368	6.345	586.31	2.80188e+06	3.85057e+06	3.38058e+06	9.44944e+06	5.37098e+06	7.38778e+06	1.42195e+06	866427	939411
501	Organic acids and derivatives	G-guanidinobutyrate	0.283966	3.781	146.084	2.80911e+08	1.645e+08	2.5052e+08	177973366	279737293	2.08237e+08	1.49733e+08	8.75527e+07	1.02171e+08
502	Organic acids and derivatives	Gabapentin	0.0903247	0.962	172.133	8.67477e+06	3.96318e+06	5.60347e+08	4.99967e+06	6.95157e+06	3.06458e+06	6.57287e+06	3.79161e+06	8.44186e+06
503	Organic acids and derivatives	gamma-L-Glutamyl-L-phenylalanine	0.732628	4.9	295.117	1.74265e+07	409226	2.20007e+07	2.42709e+06	9.66417e+06	1.13412e+07	1.6544e+06	9.86967e+07	6.08465e+07
504	Organic acids and derivatives	Gln-lys	0.259384	5.386	275.166	177558	1.25427e+06	1.49359e+06	1.9532e+06	2.56521e+06	2.6047e+06	3.07263e+06	1.43899e+06	2.02263e+06
505	Organic acids and derivatives	Gln-pro	0.601855	0.827	244.118	8.98136e+06	6.9581e+06	7.87959e+06	3.92649e+06	3.88286e+06	1.54647e+06	6.69177e+06	1.93505e+06	3.63675e+06
506	Organic acids and derivatives	Glu-Arg	0.971002	9.767	304.164	5.73559e+07	6.35125e+07	4.75003e+07	6.93614e+07	1.12029e+07	4.33158e+07	8.08938e+07	8.42328e+07	1.0467e+08
507	Organic acids and derivatives	Glu-Glu	0.784769	9.747	277.105	2.16808e+08	1.54505e+08	1.82408e+08	1.46984e+08	1.20899e+08	1.52206e+08	1.62846e+08	1.04849e+08	1.65309e+08
508	Organic acids and derivatives	Glu-Pro	0.136278	0.843	245.227	7.41429e+06	3.22335e+07	2.36539e+07	4.27801e+08	1.76463e+07	2.89586e+07	4.54486e+06	2.23301e+07	1.14841e+07
509	Organic acids and derivatives	Gly-Arg	0.938	10.418	232.14	3.09451e+06	1.31052e+06	2.73248e+06	3.46076e+06	4.49269e+06	3.81026e+06	5.09665e+06	3.83821e+06	4.58298e+06
510	Organic acids and derivatives	Gly-Ile	0.7151	8.973	189.125	1.0948e+07	1.06009e+07	1.02753e+07	1.23021e+07	1.11139e+07	1.24817e+07	5.51037e+06	8.92166e+06	6.00561e+06
511	Organic acids and derivatives	Gly-Thr	0.8495	7.027	177.09	3.40207e+06	4.17189e+06	3.07383e+06	3.63753e+06	3.03017e+06	1.43605e+07	3.18799e+06	2.62857e+06	3.08883e+06
512	Organic acids and derivatives	Glycocholate	0.148387	0.881	488.3	7.71024e+06	1.05951e+07	5.24837e+06	1.13357e+07	1.84523e+07	1.01615e+07	6.93901e+06	6.20355e+06	3.56714e+06
513	Organic acids and derivatives	Guanidoacetic acid	0.966	0.9	118.066	1.46661e+08	106191349	1.17742e+08	1.96023e+08	1.24177e+08	1.72326e+08	2.06121e+08	1.06179e+08	1.02945e+08
514	Organic acids and derivatives	Hexamethylphosphoramide	0.913241	9.086	359.268	9.76473e+06	8.82158e+06	1.2212e+07	1.09395e+07	9.66615e+06	1.123e+07	9.69907e+06	8.69571e+06	1.17948e+07
515	Organic acids and derivatives	His-Asp	0.352543	8.589	253.073	1.54874e+07	2.06576e+07	1.65866e+07	2.00179e+07	1.06769e+07	1.45544e+07	1.59085e+07	2.04393e+07	1.90872e+07
516	Organic acids and derivatives	His-Glu	0.944023	9.219	285.121	3.04379e+07	1.70521e+07	2.32876e+07	2.04158e+07	3.078e+07	2.48915e+07	3.47563e+07	1.33747e+07	2.23952e+07
517	Organic acids and derivatives	His-Ile	0.7601	6.47	251.155	905126	492570	371161	673356	1.10481e+06	1.04078e+06	2.21335e+06	725097	251212
518	Organic acids and derivatives	His-Pro	0.994042	8.933	253.131	4.50722e+07	3.91394e+07	4.39502e+07	5.83818e+07	5.06883e+07	1.37527e+08	175549049	2.55092e+08	1.1546e+08
519	Organic acids and derivatives	Histidine	0.998394	9.627	156.078	1670613093	6.6904e+08	2211658116	1296075185	1863217687	2313865635	1955773810	2171696397	2103160203
520	Organic acids and derivatives	Homostachydrine	0.112599	0.926	158.118	4.20156e+07	1.54177e+07	4.62911e+07	4.0359e+07	8.33773e+07	6.51043e+07	2.88917e+07	1.26346e+07	2.67708e+07
521	Organic acids and derivatives	Ile-Ala	0.99988	6.323	203.143	3250663273	1719788352	2485940388	2386909615	3366036476	2546348736	3147758608	1987706813	2605666462
522	Organic acids and derivatives	Ile-Arg	0.609719	6.074	288.197	7.90355e+08	6.49835e+08	4.85995e+08	6.48266e+08	1202291153	6.54259e+08	1085779863	4.26368e+08	7.73307e+08
523	Organic acids and derivatives	Ile-Asp	0.774893	1.906	247.153	1.38952e+08	8.21877e+06	1.08769e+08	5.11617e+08	4.68574e+08	2.52332e+08	2.19064e+07	3.57254e+07	3.81603e+07
524	Organic acids and derivatives	Ile-Glu	0.993759	8.387	261.149	3.17981e+07	8.98988e+07	5.32449e+07	1.16667e+08	2.02386e+07	8.10067e+07	82364472	8.13626e+07	1.20119e+08
525	Organic acids and derivatives	Ile-His	0.9812	8.925	269.163	821977	716577	641795	1.07482e+06	658433	1.03122e+06	1.04845e+06	3.88085e+06	1.6984e+06
526	Organic acids and derivatives	Ile-Lys	0.6016	0.801	259.191	3.6856e+06	6.80336e+06	3.01129e+06	1.10944e+06	1.83043e+06	2.87822e+06	1331333145	3.99435e+06	3.23176e+06
527	Organic acids and derivatives	Ile-Phe	0.997656	5.337	279.176	2096620300	1603437083	1603586737	4056227240	3671616136	3678961329	2867317474	1489831779	2147883902
528	Organic acids and derivatives	Ile-Pro	0.998041	6.633	229.159	9.77937e+08	8.35382e+08	8.14054e+08	9.30965e+08	1152083123	8.73173e+08	1181950434	1815131938	1588452582
529	Organic acids and derivatives	Ile-Thr	0.998938	6.361	233.154	1400159552	7.20178e+08	1033764873	1104985141	1874670912	1165178789	1251722649	6.9494e+08	1062696618
530	Organic acids and derivatives	Ile-Trp	0.974152	5.481	318.187	6.53064e+08	3.5837e+08	446456302	7.303e+08	1075044812	7.86773e+08	6.81003e+08	335903065	513546355
531	Organic acids and derivatives	Ile-Tyr	0.9664	6.677	295.171	4.34974e+06	5.13114e+06	3.46413e+06	4.93144e+07	6.48022e+07	3.03534e+07	2.11783e+07	7.97958e+06	4.12548e+06
532	Organic acids and derivatives	Indinavir	0.938361	6.575	465.291	5.82923e+06	3.39278e+06	4.53336e+06	8.8905e+06	2.51743e+07	1.99281e+07	2.33588e+07	1.14512e+07	1.68063e+07
533	Organic acids and derivatives	Iprovalicarb	0.818952	2.421	203.143	2.446e+07	2.26034e+07	2.9542e+07	7.49397e+07	1.24226e+08	5.87201e+07	1.12584e+08	4.99655e+07	6.42471e+07
534	Organic acids and derivatives	Isobutyric acid	0.776541	1.414	89.0449	2.77214e+07	1.99475e+07	2.76183e+07	5.106e+07	3.28421e+07	3.10474e+07	1.89143e+07	1.70445e+07	1.43194e+07
535	Organic acids and derivatives	L-Aspartate	0.8695	7.441	134.048	1.92626e+06	2.63739e+06	2.24392e+06	3.39303e+06	3.08854e+06	2.44672e+06	4.85281e+06	4.07495e+06	1.95543e+06
536	Organic acids and derivatives	L-aspartic acid	0.855366	9.899	134.046	4.15077e+08	1.03891e+08	1.83346e+08	7.57806e+07	3.67756e+08	2.60999e+08	5.1668e+07	8.54066e+07	1.70378e+08
537	Organic acids and derivatives	L-canavanine	0.466877	4.778	160.064	1554789531	1988221171	2351186603	3300873642	1941464668	2627173197	2503199474	2755314491	1801812198
538	Organic acids and derivatives	L-cysteinesulfinic acid	0.0624345	10.793	154.006	5.47628e+07	3.12954e+07	4.76713e+07	3.62067e+07	2.89793e+07	4.95162e+07	4.18844e+07	5.29096e+07	2.89912e+07
539	Organic acids and derivatives	L-Erythro-4-Hydroxyglutamic acid	0.893721	10.101	164.069	4.48415e+08	4.16438e+08	4.26416e+08	4.39551e+08	3.16284e+08	3.47613e+08	4.5134e+08	3.01959e+08	3.22616e+08
540	Organic acids and derivatives	L-Glutamate	0.9555	7.867	148.06	2.18326e+07	1.50686e+07	1.86672e+07	9.2834e+07	1.87587e+07	5.96452e+07	7.41686e+07	7.69663e+07	7.73035e+07
541	Organic acids and derivatives	L-Glutamine	0.7639	13.033	147.078	1.93079e+07	8.26562e+07	1.62123e+07	7.33009e+06	9.48038e+06	1.2509e+08	8.37278e+06	8.9808e+07	5.1187e+07
542	Organic acids and derivatives	L-Histidine	0.7911	1.535	138.066	3.17729e+08	2.96014e+08	2.28734e+08	2.90657e+08	1.85488e+08	2.61735e+08	2.6964e+08	1.42705e+07	1.06424e+08
543	Organic acids and derivatives	L-homoarginine	0.739462	2.737	144.105	1188871443	6.0279e+08	8.84615e+08	4.41088e+08	4.46015e+08	5.15439e+08	4.44366e+08	314464885	4.08623e+08
544	Organic acids and derivatives	L-Lysine	0.9621	10.412	147.113	1.70142e+07	1.63918e+08	1.02754e+08	1.39189e+08	6.44144e+07	8.01744e+07	8.83434e+07	1.22259e+08	1.30646e+08
545	Organic acids and derivatives	L-pipecolic acid	0.0283342	1.024	130.089	1571617348	1362300322	2774025872	4513250603	2922942576	2103937004	1344805160	338130152	8.39511e+08
546	Organic acids and derivatives	L-Serine	0.8855	7.415	106.052	2.66512e+06	1.80837e+06	1.94999e+06	1.47381e+07	3.60941e+06	3.1385e+06	2.41302e+06	1.72148e+06	2.60569e+06
547	Organic acids and derivatives	Leu-His	0.9277	6.453	269.161	6.41689e+06	2.92768e+06	4.19074e+06	6.68902e+06	1.05638e+07	1.20867e+07	8.37723e+06	3.97808e+06	6.11645e+06
548	Organic acids and derivatives	Leu-Ile	0.398287	0.938	245.188	2.01899e+08	9.85022e+07	1.31621e+08	4.8555e+08	1064748049	6.51173e+08	6.04099e+08	3.89005e+08	8.96797e+08
549	Organic acids and derivatives	Leu-Thr	0.6034	0.796	293.175	7.29175e+06	7.4477e+06	3.94857e+06	2.08643e+06	1.81524e+06	770632	5.82264e+08	904644	2.98214e+06
550	Organic acids and derivatives	Leu-Val	0.7959	6.814	213.164	1.23383e+07	5.95898e+06	5.47519e+06	2.71684e+06	4.69951e+06	4.16295e+06	6.04864e+06	3.34997e+06	8.17727e+06
551	Organic acids and derivatives	Leucine	0.999972	7.003	132.105	9921932581	2554661177	3622100162	6958811322	6860736340	3272237096	8022048379	2301913234	3158037047
552	Organic acids and derivatives	Leucylleucine	0.904703	5.537	245.191	4657714422	2386858569	3292857412	4694902990	6122702247	4932496361	4169519341	2496032348	3542852050
553	Organic acids and derivatives	Levulinic acid	0.909108	8.556	99.0453	6.26251e+07	7.27459e+07	6.39414e+07	6.44014e+07	4.46929e+07	7.17597e+07	7.02405e+07	1.1892e+08	9.46093e+07
554	Organic acids and derivatives	Lisinopril	0.6469	6.76	423.268	4.19265e+06	2.09286e+06	2.78218e+06	8.42947e+06	1.15711e+07	7.68384e+06	8.87951e+06	4.11917e+06	7.31016e+06
555	Organic acids and derivatives	Lys-Ala	0.937933	9.739	218.152	1.20714e+08	1.22136e+08	1.0569e+08	7.41677e+07	3.83298e+06	1.62269e+08	7.69425e+07	2.25766e+08	167270498
556	Organic acids and derivatives	Lys-Gln	0.440773	9.96	275.173	2.12351e+07	7.74192e+06	1.19298e+07	1.18556e+07	9.68541e+06	1.01586e+07	2.48409e+07	1.05682e+07	1.43745e+07
557	Organic acids and derivatives	Lys-Gly	0.936735	5.778	204.123	2.31592e+07	1.48028e+07	1.85849e+07	7.34496e+06	7.7042e+06	6.10462e+06	8.8951e+06	6.49835e+06	7.68535e+06
558	Organic acids and derivatives	Lys-Leu	0.976692	8.744	260.199	4.71686e+07	5.44002e+07	4.34926e+07	6.69311e+07	41433382	5.35381e+07	7.30658e+07	7.36039e+07	6.79666e+07
559	Organic acids and derivatives	Lys-Trp	0.962027	9.901	333.179	1.84322e+07	5.23896e+06	1.24453e+07	1.14315e+07	7.30383e+06	7.88164e+06	1.27793e+07	8.38725e+06	1.35773e+07
560	Organic acids and derivatives	Lys-Tyr	0.949154	5.934	310.153	4.51818e+06	2.38812e+06	3.75372e+06	1.001e+07	1.10562e+07	8.64911e+06	3.90418e+07	2.52404e+07	3.16724e+07
561	Organic acids and derivatives	Lys-Val	0.982428	9.099	246.183	6.4067e+07	5.26167e+07	5.62653e+07	6.13185e+07	3.82909e+06	6.31874e+07	6.54583e+07	5.91084e+07	6.42914e+07
562	Organic acids and derivatives	Met-Ala	0.986892	1.092	221.099	2.73277e+07	2.32925e+07	1.28358e+07	5.75904e+07	2.34373e+06	4.41046e+07	4.86404e+07	3.01552e+07	4.12054e+07
563	Organic acids and derivatives	Met-Gly	0.955782	6.925	207.084	1.79163e+08	1.5731e+08	1.51742e+08	2.07375e+08	229549416	2.18897e+08	1.82106e+08	1.6323e+08	1.83089e+08
564	Organic acids and derivatives	Met-Met	0.972721	5.622	281.104	1.11875e+07	1.34674e+07	1.21009e+07	2.90039e+07	3.11884e+07	2.40282e+07	2.80435e+07	1.50815e+07	2.50219e+07
565	Organic acids and derivatives	Met-Val	0.8742	6.604	249.127	1.17577e+07	8.75253e+06	4.5878e+06	1.49098e+07	1.01387e+07	1.13322e+07	1.59278e+07	1.21764e+07	1.52212e+07
566	Organic acids and derivatives	Methionine	0.995595	7.238	150.061	4.62511e+08	3.04296e+08	3.41108e+08	5.17142e+08	1010606949	622227368	8.91031e+08	4.27008e+08	538733493
567	Organic acids and derivatives	Methionine sulfoxide	0.995447	8.714	166.055	3.72003e+07	3.26962e+07	3.70917e+07	3.13361e+07	3.35871e+07	3.60886e+07	6.62452e+07	4.11315e+07	3.02937e+07
568	Organic acids and derivatives	Methionine sulfoximine	0.681025	16.22	181.016	3.51473e+07	3.11114e+07	2.04173e+07	4.41801e+07	2.51167e+07	3.09829e+07	1.92023e+07	3.57467e+07	3.25914e+07
569	Organic acids and derivatives	N-acetyl-dl-valine	0.61283	15.933	160.099	9.69444e+06	8.9461e+06	1.01703e+07	9.22265e+06	1.0869e+07	3.47876e+07	1.10722e+07	1.19583e+07	1.28358e+07
570	Organic acids and derivatives	N-acetyl-l-glutamate	0.817689	0.901	190.063	8.50689e+07	5.4344e+07	6.51036e+07	7.5817e+07	6.69387e+07	8.97655e+07	4.76222e+07	2.52545e+07	3.45827e+07
571	Organic acids and derivatives	N-formylmethionine	0.55361	4.771	178.074	12918714539	14203308891	11964061073	14083645133	8872218529	11216536458	2117115960	14520349649	13964431911
572	Organic acids and derivatives	N-lauroylsarcosine	0.498244	0.863	254.211	2.92298e+06	3.81398e+07	1.76758e+06	1.87538e+07	2.29181e+06	2.56628e+07	2.01743e+06	4.83495e+06	2.69333e+06
573	Organic acids and derivatives	N-methyl-d-aspartic acid	0.247536	2.484	148.061	1.00792e+08	9.066e+07	8.35719e+07	4.72703e+07	1.0164e+08	7.38841e+07	28119853	4.35318e+07	3.32478e+07
574	Organic acids and derivatives	N-octanoyl-l-homoserine lactone	0.0948394	3.379	228.139	1.0591e+07	2.20976e+07	4.33352e+07	4.86902e+07	1.04883e+07	3.18545e+07	2.80416e+07	3.61339e+07	5.27743e+07
575	Organic acids and derivatives	N-oleoyl-l-serine	0.247391	0.859	370.295	2.58754e+06	2.59589e+07	1.65843e+07	4.98674e+07	1.75959e+07	3.34788e+07	4.04491e+07	1.104e+08	9.24142e+07
576	Organic acids and derivatives	N-palmitoylglycine	0.710546	5.253	314.275	1.42446e+06	2.33635e+07	1.10564e+07	2.98005e+07	5.774e+06	3.49274e+07	3.51948e+06	1.70049e+07	1.09091e+07
577	Organic acids and derivatives	N,n-dimethylformamide	0.0410121	0.931	74.097	1.61159e+08	1.60009e+08	1.58278e+08	6.09628e+08	1.21114e+08	1.56073e+08	176506540	2.1044e+08	1.6836e+08
578	Organic acids and derivatives	N2-Acetyl-L-ornithine	0.7707	9.798	241.051	4.2518e+06	933473	4.58966e+06	4.33504e+06	2.88962e+06	2.08543e+06	4.19679e+06	2.09499e+06	3.56675e+06
579	Organic acids and derivatives	N6-methyl-l-lysine	0.35495	12.172	161.13	7.19929e+07	1.95906e+07	5.52342e+07	4.47642e+07	5.15704e+07	3.84944e+07	4.17555e+07	2.54883e+07	3.50098e+07
580	Organic acids and derivatives	N6,N6,N6-Trimethyl-L-lysine	0.975042	11.696	189.135	1.30512e+08	5.53482e+07	5.65619e+07	8.67977e+07	1.06657e+08	7.62731e+07	3.17303e+07	2.0726e+07	2.71472e+07
581	Organic acids and derivatives	N8-acetylspermidine	0.939187	0.737	171.138	1.01634e+07	3.11405e+07	2.58443e+07	2.03581e+07	1.68023e+06	6.86618e+06	4.92665e+07	2.83644e+06	3.02905e+06
582	Organic acids and derivatives	Nicotinate	0.999184	7.88	124.042	1163212778	8.15763e+08	1033652648	7.4337e+08	1216378750	9.95968e+08	8.22254e+08	537126603	6.8778e+08
583	Organic acids and derivatives	Nicotinuric acid	0.6418	8.592	181.051	4.29173e+06	5.79448e+06	3.83076e+06	3.78673e+06	6.51814e+06	5.44763e+06	3.81633e+06	6.1559e+06	4.71384e+06
584	Organic acids and derivatives	O-acetyl-l-homoserine	0.800214	0.901	162.059	1.50582e+08	1.06414e+08	1.18911e+08	8.62352e+07	5.45729e+07	8.39229e+07	6.05038e+07	5.25312e+07	5.88243e+07
585	Organic acids and derivatives	O-acetyl-l-serine	0.161998	3.779	148.063	120451122	1.11378e+08	386458854	1.39254e+08	141208638	7.72926e+07	9.37561e+07	1.28593e+08	3.06471e+08
586	Organic acids and derivatives	O-succinyl-l-homoserine	0.560555	1.061	220.068	25311207	7.13324e+07	4.6858e+07	4.69303e+07	1.48108e+07	3.47232e+07	1.11702e+07	1.66058e+07	1.36983e+07
587	Organic acids and derivatives	Octopine	0.406642	7.385	247.116	9.10497e+06	3.20903e+07	4.65232e+07	1.3425e+07	3.42334e+07	3.30973e+07	1.19199e+07	1.01603e+07	1.00238e+07
588	Organic acids and derivatives	Ophthalmate	0.139591	9.11	290.137	2.14682e+07	2.34372e+07	2.06188e+07	4.00985e+07	3.88248e+07	3.26272e+07	3.90217e+07	3.10972e+07	3.682e+07
589	Organic acids and derivatives	Orlistat	0.0898258	0.878	496.422	4.56848e+06	2.65938e+07	1.3099e+07	2.05648e+07	5.29284e+06	1.69447e+07	1.41645e+07	2.18935e+07	1.03587e+07
590	Organic acids and derivatives	Penicillic acid	0.951221	7.447	171.08	4.28865e+07	1.54274e+07	2.20616e+07	1.8227e+07	3.07217e+07	2.64086e+07	2.21006e+07	1.69088e+07	2.04417e+07
591	Organic acids and derivatives	Perindopril	0.970882	12.362	369.252	1.50719e+08	119046485	9.2008e+07	1.37272e+08	1.49217e+08	9.73472e+07	2.26999e+07	5.62949e+07	6.29394e+07
592	Organic acids and derivatives	Phe-His	0.9768	7.813	303.151	6.6202e+06	5.86674e+06	6.66985e+06	8.39726e+06	4.34824e+06	4.80236e+06	8.59029e+06	9.51552e+06	6.47195e+06
593	Organic acids and derivatives	Phe-met	0.997419	5.324	297.132	7.76899e+07	7.23725e+07	7.63731e+07	3.0393e+08	2.37167e+08	239697170	8.43504e+07	4.54757e+07	6.10074e+07
594	Organic acids and derivatives	Phe-pro	0.964494	6.332	263.144	8.01664e+08	4.51186e+08	5.14463e+08	7.14057e+08	1062990810	7.87015e+08	9.95792e+08	5.18899e+08	7.79553e+08
595	Organic acids and derivatives	Phe-ser	0.999002	6.271	253.123	3.12363e+08	1.77844e+08	220963650	2.78602e+08	4.06359e+08	2.96129e+08	1.45921e+08	7.37378e+07	9.28587e+07
596	Organic acids and derivatives	Phe-thr	0.997525	5.912	267.139	4.2184e+08	2.20101e+08	2.91107e+08	4.21461e+08	5.38711e+08	4.2573e+08	1.11438e+08	5.52319e+07	7.81492e+07
597	Organic acids and derivatives	Phe-val	0.988791	5.146	265.16	2.78912e+06	3.39965e+06	2.41713e+06	9.41692e+06	1.07465e+07	1.13391e+07	1.08541e+07	6.21964e+06	7.30373e+06
598	Organic acids and derivatives	Phenylalanine	0.999357	6.759	166.089	5656843395	3612189627	4444173865	4581708709	5431949999	5879440914	6308467583	4058384887	5482186420
599	Organic acids and derivatives	Pipecolate	0.16516	5.388	130.1	5.24777e+07	6.5752e+07	5.37371e+07	6.05236e+07	5.40067e+07	5.67165e+07	6.61945e+07	4.78367e+07	2.66172e+07
600	Organic acids and derivatives	Pirimiphos methyl	0.270456	1.137	306.118	6.14638e+06	1.8267e+06	3.4913e+06	3.16639e+06	4.33387e+06	2.03508e+06	3.81403e+06	1.03935e+06	2.11218e+06
601	Organic acids and derivatives	Prilocaine	0.492121	6.518	221.169	3.51263e+07	2.48266e+07	2.98252e+07	8.77505e+06	7.77623e+06	7.53092e+06	7.28287e+06	5.81921e+06	6.04149e+06
602	Organic acids and derivatives	Pro-Arg	0.8388	7.907	272.165	7.71956e+06	4.62019e+06	6.30751e+06	8.16196e+06	1.42739e+07	1.20441e+07	11110450	6.56673e+06	1.06149e+07
603	Organic acids and derivatives	Pro-Asp	0.993496	9.075	231.099	3.75218e+07	2.64397e+07	5.42257e+07	3.93796e+07	4.11116e+07	3.94067e+07	4.56964e+07	8.0136e+07	3.83376e+07
604	Organic acids and derivatives	Pro-Glu	0.8043	5.036	209.096	1.20546e+07	7.45427e+06	8.28783e+06	1.065e+07	2.02897e+07	1.43745e+07	4.25706e+07	8.37639e+06	1.35492e+07
605	Organic acids and derivatives	Pro-gly	0.911379	9.647	173.094	1.57462e+08	1.92088e+08	2.04728e+08	1.66181e+08	1.24602e+08	1.41474e+08	1.75053e+08	1.66318e+08	1.15254e+08
606	Organic acids and derivatives	Pro-leu	0.979118	8.698	229.156	2.80593e+07	2.39397e+07	2.36403e+07	3.38591e+07	2.22502e+07	3.03583e+07	4.22291e+07	3.8677e+07	4.23234e+07
607	Organic acids and derivatives	Pro-pro	0.966777	7.82	213.127	4.67206e+07	1.95381e+07	4.73458e+07	5.5388e+07	5.66312e+07	4.69702e+07	5.3268e+07	5.41568e+07	5.99095e+07
608	Organic acids and derivatives	Pro-Trp	0.994193	3.784	302.311	1.15259e+08	9569784259	3879436583	3610194894	6.36366e+08	7985690590	6.03371e+08	12993235215	5887920293
609	Organic acids and derivatives	Pyroglutamylglycine	0.981914	9.183	187.073	2.29352e+07	1.36574e+07	1.69375e+07	2.04173e+07	2.46905e+07	2.29387e+07	2.56858e+07	1.69029e+07	2.22804e+07
610	Organic acids and derivatives	Remifentanil	0.549017	6.402	377.192	5.90537e+06	4.00845e+06	4.64239e+06	1.0828e+07	1.62093e+07	1.15076e+07	1.36166e+07	6.50453e+06	6.61173e+06
611	Organic acids and derivatives	Sarcosine	0.913748	1.012	90.0392	1.68517e+08	1.02204e+08	1.69054e+08	1.48076e+08	2.01105e+08	2.11885e+08	1.9399e+08	1.18304e+08	1.60675e+08
612	Organic acids and derivatives	Scopolamine	0.202248	0.94	156.104	1152838999	433339681	4.13566e+08	4.83854e+08	8.84088e+08	7.87411e+08	4.62956e+07	4.07681e+07	8.14472e+07
613	Organic acids and derivatives	Ser-Ala	0.197287	4.399	177.092	8.31297e+07	8.73062e+07	123694018	6.8687e+07	1.10028e+08	1.05084e+08	1.0155e+08	9.90816e+07	8.90309e+07
614	Organic acids and derivatives	Ser-Leu	0.202664	4.183	219.138	3.40289e+07	1.82445e+07	1.43943e+07	2.20111e+07	7.58388e+07	4.00861e+07	4.60449e+07	1.60559e+07	3.3176e+07
615	Organic acids and derivatives	Ser-Met	0.93099	7.427	237.092	1.69125e+06	671284	1.63596e+06	871384	956832	885612	1.37937e+06	1.18576e+06	1.81476e+06
616	Organic acids and derivatives	Ser-Phe	0.8326	5.754	253.123	8.15183e+06	8.07713e+06	6.69243e+06	1.05622e+07	1.06151e+07	8.44774e+06	7.67292e+06	7.5795e+06	7.98579e+06
617	Organic acids and derivatives	Ser-Pro	0.8017	6.24	203.107	7.29592e+08	593084	9.61049e+07	7.69308e+06	9.04348e+06	8.30551e+06	4.29505e+06	4.15996e+06	3.17497e+07
618	Organic acids and derivatives	Ser-Ser	0.458996	8.384	193.086	4.4502e+06	5.94828e+06	4.99836e+06	6.37081e+06	2.20204e+06	4.48104e+06	6.74394e+06	5.92612e+06	5.65883e+06
619	Organic acids and derivatives	Sitagliptin	0.984203	8.376	408.101	6.24387e+06	4.20614e+06	4.84322e+06	8.19175e+06	1.75505e+07	8.53118e+06	1.00699e+07	4.58018e+06	8.17343e+06
620	Organic acids and derivatives	Stachydrine	0.981903	6.823	144.105	5.72324e+06	551306	2.40888e+06	4.48097e+06	6.05395e+06	4.76941e+07	3.02427e+06	5.45538e+06	4.04969e+06
621	Organic acids and derivatives	Stearamide	0.997616	0.862	284.295	823135	3.65852e+07	7.58141e+06	9.40802e+06	5.66109e+06	2.61313e+07	2.2729e+06	3.52779e+07	1.94814e+07
622	Organic acids and derivatives	Tazobactam	0.922711	8.391	323.046	1.33991e+07	1.49889e+07	1.47685e+07	1.88265e+07	8.54201e+06	1.24248e+07	1.75763e+07	1.66557e+07	1.71524e+07
623	Organic acids and derivatives	Tetraethyl dithiopyrophosphate	0.205422	8.829	345.001	9.38641e+06	4.8653e+06	8.21979e+06	5.84451e+06	2.68705e+07	1.53402e+07	1.09476e+07	5.14902e+06	8.3393e+06
624	Organic acids and derivatives	Thapsigargin	0.0442154	5.749	673.317	6.69261e+06	4.90084e+06	5.0405e+06	6.12609e+06	8.60243e+06	5.65236e+06	1.68541e+07	7.14075e+06	1.70204e+07
625	Organic acids and derivatives	Thr-Ala	0.996699	7.879	191.106	1.12625e+08	5.65746e+07	8.49609e+07	9.09744e+07	1.30284e+08	9.86345e+07	1.12995e+08	6.42532e+07	1.18581e+08
626	Organic acids and derivatives	Thr-Asp	0.38532	1.078	235.115	1.03481e+07	6.86322e+06	1.02606e+07	4.52667e+07	4.30056e+07	5.49387e+07	5.122e+07	3.26203e+07	4.34454e+07
627	Organic acids and derivatives	Thr-Ile	0.593166	0.879	233.154	7.2846e+06	3.48342e+06	7.35096e+06	1.20376e+07	1.0343e+07	6.43787e+06	9.26057e+06	1.25628e+07	1.24552e+07
628	Organic acids and derivatives	Thr-Leu	0.895292	7.025	233.154	6.9842e+07	2.3963e+06	4.74284e+07	2.16944e+07	4.05981e+07	6.30363e+07	1.67686e+07	4.88686e+07	4.65247e+07
629	Organic acids and derivatives	Thr-Thr	0.971829	7.785	221.117	1.23629e+08	5.93534e+07	9.47188e+07	8.81555e+07	1.0335e+08	8.319e+07	8.90926e+07	5.17718e+07	8.05102e+07
630	Organic acids and derivatives	Thyrotropin-releasing hormone	0.857093	6.646	385.154	1.52869e+07	2.28848e+07	1.89602e+07	5.28986e+07	7.33727e+06	3.81491e+07	7.08467e+07	9.53566e+07	1.02274e+08
631	Organic acids and derivatives	Trans-4-(aminomethyl)cyclohexanecarboxylic acid	0.658419	6.162	141.069	2.6779e+08	2.34736e+08	1.82755e+08	2.35014e+08	6.07549e+07	1.39003e+08	2.21153e+08	155387168	1.45657e+08
632	Organic acids and derivatives	Trans-glutaconic acid	0.127236	3.978	113.026	4.6341e+07	3.29163e+07	2.76323e+07	4.26229e+07	3.58592e+07	3.95021e+07	4.01786e+07	2.40181e+07	2.03188e+07
633	Organic acids and derivatives	Trichlorfon	0.434661	8.5	222.943	520664	97653.9	324684	778366	347176	1.63409e+06	1.29371e+06	2.18796e+07	1.37019e+07
634	Organic acids and derivatives	Tris(2-butoxyethyl) phosphate	0.349645	3.798	421.252	123977	1.35351e+07	1.01079e+07	1.86387e+07	3.47239e+07	3.58901e+07	2.59134e+07	1.45307e+07	2.1341e+07
635	Organic acids and derivatives	Trp-Arg	0.8961	6.295	361.205	1.03099e+07	6.74725e+06	6.15454e+06	8.58802e+06	1.40846e+07	1.2654e+07	8.24835e+06	5.006e+06	7.5556e+06
636	Organic acids and derivatives	Trp-Gly	0.979371	6.447	262.124	1.24847e+08	5.91465e+07	8.87693e+07	1.17532e+08	1.80557e+08	1.31272e+08	1.82551e+08	8.41794e+07	1.42127e+08
637	Organic acids and derivatives	Trp-Ile	0.78	6.107	318.182	6.34504e+06	3.32212e+06	1.77047e+07	4.04432e+06	6.53654e+06	4.31243e+07	1.93209e+07	9.29363e+06	1.4146e+07
638	Organic acids and derivatives	Trp-Lys	0.312876	9.122	333.216	6.53859e+07	4.44879e+07	3.96544e+07	6.65172e+07	8.64393e+07	6.81956e+07	7.8663e+07	4.67106e+07	6.20391e+07
639	Organic acids and derivatives	Trp-Phe	0.25897	5.523	335.133	7.01855e+06	4.46881e+06	5.77324e+06	2.78456e+07	3.35789e+07	2.69372e+07	1.79121e+07	9.68297e+06	7.1678e+06
640	Organic acids and derivatives	Trp-Thr	0.94916	6.115	306.151	5.92299e+07	2.66933e+07	3.12996e+07	7.41069e+07	9.23621e+07	7.0366e+07	4.87557e+07	2.26916e+07	3.77321e+07
641	Organic acids and derivatives	Tyr-Arg	0.212704	6.044	338.175	1.29052e+07	4.56054e+07	2.35417e+07	5.8738e+07	3.75485e+07	1.60927e+06	4.42304e+07	1.64658e+06	2.65822e+07
642	Organic acids and derivatives	Tyr-Asn	0.961248	7.523	296.13	4.09623e+07	1.87185e+07	2.79826e+07	3.3345e+07	4.40516e+07	3.38126e+07	3.00583e+07	1.57586e+07	2.11535e+07
643	Organic acids and derivatives	Tyr-Met	0.966345	5.864	313.128	4.6471e+07	2.93299e+07	3.92361e+07	7.58742e+07	1.01966e+08	7.95414e+07	4.82398e+07	2.30301e+07	3.83168e+07
644	Organic acids and derivatives	Urea	0.11403	3.37	143.037	1.31441e+07	4.69825e+06	1.06288e+07	1.83158e+07	1.58786e+07	1.06315e+07	2.48874e+07	7.31659e+06	9.27918e+06
645	Organic acids and derivatives	Val-Ala	0.9929	2.888	189.123	6.09678e+06	2.06904e+07	1.54171e+07	3.1903e+07	2.03026e+07	36440744	2.27109e+07	1.60098e+07	2.06442e+07
646	Organic acids and derivatives	Val-Arg	0.0601059	4.295	274.182	1653725005	1073759599	1307639043	3495110481	5141236489	3423055811	4808209400	3025362800	4214556319
647	Organic acids and derivatives	Val-Gln	0.193231	4.934	246.15	1.21073e+08	1.9129e+07	4.39718e+07	3.34417e+07	6.80517e+07	5.23529e+07	592632	3.60192e+06	7.81706e+07
648	Organic acids and derivatives	Val-Lys	0.903399	8.791	246.183	2.11418e+08	1.7811e+08	1.96525e+08	2.91295e+08	308492857	2.86583e+08	4.0927e+08	2.23762e+08	3.23211e+08
649	Organic acids and derivatives	Val-Met	0.7614	5.362	249.128	1.47062e+06	895945	725602	2.96384e+06	3.27106e+06	2.26482e+06	1.47231e+06	1.30091e+06	852016
650	Organic acids and derivatives	Val-Phe	0.989026	5.51	265.16	1374360698	8.20398e+08	9.2771e+08	2003858139	1898350508	1646796001	1533816637	8.49551e+08	1322721462
651	Organic acids and derivatives	Val-Pro	0.8478	8.461	215.142	7.49365e+07	6.97758e+07	4.54732e+07	8.25209e+07	5.66456e+07	7.25689e+07	7.88201e+07	1.45269e+07	3.70068e+07
652	Organic acids and derivatives	Val-Ser	0.998441	7.393	205.122	7.37945e+08	3.85565e+08	570870713	5.66282e+08	6.20583e+08	5.45221e+08	5.53598e+08	4.32842e+08	5.59486e+08
653	Organic acids and derivatives	Val-Thr	0.981933	3.056	219.138	1.55675e+08	6.94719e+07	7.51629e+07	3.09855e+08	1.96707e+08	3.37758e+08	4.17389e+08	177856968	3.16295e+08
654	Organic acids and derivatives	Vildagliptin	0.706002	0.716	607.392	735744	1.73303e+07	2.11713e+06	1.84202e+06	2.04922e+07	7.54342e+07	677504	9.36063e+07	3.9e+07
655	Organic nitrogen compounds	.beta.-aminopropionitrile	3.17e-06	8.555	71.0503	2.88493e+06	2.55723e+06	3.46515e+06	4.52151e+06	2.05674e+06	3.41584e+06	3.67893e+06	4.84237e+06	4.64293e+06
656	Organic nitrogen compounds	2-(cyclohexylamino)ethanesulfonic acid	0.139941	0.877	622.278	4.58526e+07	6.85246e+07	5.06924e+07	8.54172e+07	2.47765e+07	4.84556e+07	3.27666e+07	1.35447e+07	2.4896e+07
657	Organic nitrogen compounds	2-amino-1-phenylethanol	0.917145	7.881	120.068	7.83618e+07	4.14956e+07	4.13885e+07	4.381e+07	4.08971e+07	4.26595e+07	4.54133e+07	4.24274e+07	6.82229e+07
658	Organic nitrogen compounds	2-amino-2-methyl-1,3-propanediol	0.351461	0.991	88.0772	6.58857e+07	6.34881e+07	7.71738e+07	1.1445e+08	1.03751e+08	5.59589e+07	6.78684e+07	4.33028e+07	203294805
659	Organic nitrogen compounds	4-hydroperoxycyclophosphamide	0.283117	10.092	275.027	428375914	3.07018e+08	3.9011e+08	2.72406e+08	2.80018e+08	3.39904e+08	3.59861e+08	2.01562e+08	2.33932e+08
660	Organic nitrogen compounds	Acetylcholine	0.197661	3.912	146.12	4.59298e+07	1.49996e+08	8.86159e+07	2.45085e+07	2.17023e+08	6.56153e+07	9.81457e+07	5.87511e+07	6.71665e+07
661	Organic nitrogen compounds	Arachidoyl ethanolamide	0.995283	3.428	356.359	4.93678e+06	5.31559e+08	1.92909e+08	1.40449e+08	5.45494e+07	7.9922e+08	16638696	6.42823e+08	6.97883e+08
662	Organic nitrogen compounds	Betaine aldehyde	0.256878	14.366	103.088	3.89026e+07	3.36906e+07	4.69405e+07	3.29057e+07	4.46891e+07	3.66581e+07	4.24128e+07	6.47445e+07	4.75945e+07
663	Organic nitrogen compounds	Carboxyphosphamide	0.00435985	8.084	317.01	5.52684e+07	2.94753e+07	3.39789e+07	4.3319e+07	8.84462e+07	6.44101e+07	1.04459e+08	4.569e+07	7.39755e+07
664	Organic nitrogen compounds	Chlorambucil	0.142587	0.8	304.085	5.93263e+06	2.32796e+06	4.10662e+06	9.25281e+06	3.97246e+06	2.94994e+06	2.66106e+06	1.55946e+06	5.4801e+06
665	Organic nitrogen compounds	Cyclohexylamine	0.934409	1.628	100.114	1.1716e+08	2.7233e+07	7.43794e+07	6.79571e+07	1.80554e+07	7.49023e+07	1.08071e+07	2.70764e+07	1.12583e+07
666	Organic nitrogen compounds	Dicyclohexylamine	0.898778	5.44	182.194	6.29355e+06	5.2367e+06	4.80971e+06	3.61622e+06	1.66622e+06	6.0762e+06	4.37557e+06	3.90369e+06	4.24867e+06
667	Organic nitrogen compounds	Diethanolamine	0.247958	7.511	106.068	5.60981e+07	4.88558e+07	4.77367e+07	2.964e+07	3.90554e+07	3.11978e+07	4.04948e+07	1.28362e+07	2.0171e+07
668	Organic nitrogen compounds	Docosahexaenoyl ethanolamide	0.155206	0.951	372.289	2.36334e+07	1.14069e+07	2.0827e+07	3.89199e+07	1.8579e+08	1.56926e+08	5.5517e+07	4.89237e+07	9.02781e+07
669	Organic nitrogen compounds	Fingolimod	0.976021	3.828	290.269	5.23636e+07	2.05051e+07	2.02901e+07	3.72124e+07	3.81235e+07	3.12795e+07	5.1514e+07	1.79434e+07	4.95527e+07
670	Organic nitrogen compounds	Hexylamine	0.886423	4.103	102.13	1.99203e+07	2.01722e+08	6.8327e+07	4.30476e+07	1.55983e+08	5.48291e+07	7.86457e+07	5.3688e+07	4.3064e+07
671	Organic nitrogen compounds	Histamine	0.673886	8.795	112.077	4.54769e+08	5.71674e+08	4.77335e+08	8.61384e+08	7.53493e+08	7.51911e+08	5.77928e+08	5.54274e+08	4.8491e+08
672	Organic nitrogen compounds	L-carnitine	0.317154	2.24	162.114	2.8954e+07	3.02621e+07	5.66031e+07	6.72676e+07	6.58162e+07	1.26387e+08	7.60612e+07	2.31068e+07	1.5162e+07
673	Organic nitrogen compounds	Methapyrilene	0.37981	1.148	262.133	3.87303e+07	1.86927e+07	2.95456e+07	1.89977e+07	2.76228e+07	1.91239e+07	1.80518e+07	1.44466e+07	17388524
674	Organic nitrogen compounds	Methylguanidine	0.274551	2.762	74.062	1166627810	7.33655e+08	1156978661	1136194656	1172458988	1416602035	1003047659	3.17551e+08	6.13416e+08
675	Organic nitrogen compounds	Methylphenidate	0.823268	9.709	234.147	2.6326e+07	2.39041e+07	2.27269e+07	2.07574e+07	1.47674e+06	2.58453e+07	3.11648e+07	2.46454e+07	3.351e+07
676	Organic nitrogen compounds	Miltefosine	0.858564	0.754	408.326	1.25813e+06	5.95337e+06	1.00396e+06	652231	4.93195e+06	1.04252e+07	267327	1.03601e+07	5.57267e+06
677	Organic nitrogen compounds	N-butylamine	0.40064	6.812	74.0984	3.97641e+08	3.96584e+08	395199706	2.95891e+08	2.03567e+08	2.61499e+08	4.06318e+08	3.32735e+08	3.68184e+08
678	Organic nitrogen compounds	N,n-dimethylsphingosine	0.816698	1.364	328.327	864647	8.51898e+06	1.55109e+07	7.86851e+06	1.12885e+07	2.19601e+07	2.24226e+06	6.256e+06	4.41317e+06
679	Organic nitrogen compounds	Palmitoleoyl ethanolamide	0.976472	4.636	280.269	2.11779e+08	10052523504	3381519376	1486445347	5.65801e+08	3017906949	1647378508	24229963670	12162449757
680	Organic nitrogen compounds	Phencyclidine	0.118475	0.825	244.191	1.93285e+06	2.95782e+07	1.13289e+07	1.72959e+07	2.63059e+07	1.13675e+08	2.67996e+06	3.23391e+07	2.94004e+07
681	Organic nitrogen compounds	Phosphocholine	0.993204	12.922	184.075	1.13999e+07	1.13578e+07	1.02041e+07	1.31913e+07	5.89917e+07	5.00251e+07	1.12082e+07	7.52469e+06	6.75744e+06
682	Organic nitrogen compounds	Phosphorylcholine	0.998087	10.425		2574174941	6.58205e+08	1229721135	2357043248	1154148454	2175185869	1091642839	8.37317e+08	9.82159e+08
683	Organic nitrogen compounds	Phytosphingosine	0.981827	3.965	318.306	5.31003e+08	2783300461	1746563750	2527617856	3.72912e+08	1924993389	1203488043	3274422888	2295222705
684	Organic nitrogen compounds	Putrescine	0.989012	15.06	89.1086	9.59843e+06	8.18825e+06	1.26975e+07	3.52308e+06	4.52319e+06	9.23057e+06	1.68793e+07	4.35954e+07	4.3173e+07
685	Organic nitrogen compounds	Succinylcholine	0.912115	1.282	144.985	5.11263e+07	2.98325e+07	1.49645e+07	4.27803e+07	1.74807e+07	4.41091e+07	2.62461e+07	2.96511e+07	4.05502e+07
686	Organic nitrogen compounds	Tetradecylamine	0.995149	4.682	214.257	2.01614e+06	1.74701e+07	9.13998e+06	8.72779e+06	519945	1.37207e+07	3.75841e+06	1.41018e+07	8.90853e+06
687	Organic nitrogen compounds	Trans-2-phenylcyclopropylamine	0.997216	0.878	117.07	3.1865e+07	2.34756e+07	2.72625e+07	2.17044e+07	1.71815e+07	1.92743e+07	1.4921e+07	1.73069e+07	1.69246e+07
688	Organic nitrogen compounds	Tributylamine	0.888297	4.956	186.225	3.28554e+07	1.43745e+07	2.3896e+07	1.23508e+07	1.64037e+07	1.40642e+07	3.69269e+06	3.29392e+06	4.14106e+06
689	Organic nitrogen compounds	Triethanolamine	0.938647	5.455	150.115	2.52784e+07	1.9551e+07	2.34907e+07	1.5748e+07	9.51546e+06	1.62115e+07	9.70016e+07	9.54637e+07	1.23952e+08
690	Organic nitrogen compounds	Trihexyphenidyl	0.950321	6.694	302.224	1280952278	9.55933e+08	9.56132e+08	1982161674	6.16975e+06	1666546570	1185598658	1100593531	1249386581
691	Organic oxygen compounds	.beta.-d-glucose	0.992617	5.75	180.091	4.29754e+07	1.71513e+07	1.75011e+07	1.84453e+07	1.60716e+07	2.03661e+07	3.03368e+07	1.71046e+07	2.22649e+07
692	Organic oxygen compounds	1,2-cyclohexanedione	0.523794	0.448	113.071	4.82862e+06	3.66289e+06	5.0474e+06	2.98051e+06	4.91247e+06	6.46425e+06	6.0864e+06	5.39564e+06	3.24217e+06
693	Organic oxygen compounds	2-ethoxyethanol	0.301134	0.023	73.0403	2.12527e+06	3.84303e+06	3.49227e+06	4.6748e+06	2.50707e+06	5.85536e+06	5.91755e+06	4.18337e+06	2.86845e+06
694	Organic oxygen compounds	2-hexenal	0.400022	4.78	99.0576	2102974104	4193841039	1954903007	1491845730	1221103306	2281013207	926853948	1465845228	1595830646
695	Organic oxygen compounds	2-hydroxyacetophenone	0.986806	1.5	137.062	1.10183e+08	2.68745e+07	2.17017e+08	7.06033e+07	2.71623e+08	2.18927e+08	286593825	1.32478e+08	2.09882e+08
696	Organic oxygen compounds	3-methyl-2-buten-1-ol	0.298824	6.587	87.0939	1.48823e+07	2.02416e+07	1.95693e+07	2.17056e+07	1.26766e+07	1.26936e+07	1.68867e+07	2.23914e+07	1.77667e+07
697	Organic oxygen compounds	3,4-dihydroxyacetophenone	0.939599	1.051	153.066	3.31328e+06	2.93661e+06	5.79832e+06	2.5953e+06	1.19231e+07	2.09066e+07	2.26055e+07	3.74941e+06	1.13225e+07
698	Organic oxygen compounds	4-(methylnitrosamino)-1-(3-pyridyl)-1-butanone	0.921034	1.073	122.062	6.71352e+07	1.50635e+07	7.83291e+06	1.1084e+07	2.07475e+07	1.42667e+07	2.62981e+07	8.87211e+06	8.48715e+06
699	Organic oxygen compounds	4-hydroxybenzaldehyde	0.996744	7.48	123.047	1.91093e+08	8.21563e+07	1.1784e+08	1.1509e+08	1.95335e+08	1.35982e+08	1.51746e+08	7.76415e+07	1.16437e+08
700	Organic oxygen compounds	Acarbose	0.0882361	0.715	684.203	1.84441e+06	2.01911e+06	715213	690955	1.68612e+06	9.00059e+06	7.16617e+06	2.31875e+07	8.13808e+06
701	Organic oxygen compounds	Acetohexamide	0.595752	5.229	347.101	2.40477e+06	2.64448e+06	1.76682e+06	8.92174e+06	1.6917e+07	1.48069e+07	6.6703e+07	6.20379e+07	3.38694e+07
702	Organic oxygen compounds	Acetophenone	0.984392	14.207	121.077	1.49854e+07	1.7164e+07	1.49094e+07	1.57594e+07	1.83748e+07	8.83472e+06	2.03907e+07	1.35937e+07	1.6631e+07
703	Organic oxygen compounds	Allose	0.139537	6.72	203.057	4.46642e+08	4.03082e+08	3.79654e+08	2.59429e+08	145570516	2.08496e+08	1.73346e+08	3.0197e+08	2.35852e+08
704	Organic oxygen compounds	Amikacin	0.098759	6.192	568.259	874415	1.53935e+06	1.40204e+06	1.0443e+07	1.38439e+07	1.08128e+07	3.7685e+07	2.15112e+07	3.23159e+07
705	Organic oxygen compounds	Ceftriaxone	0.0822336	8.468	577.033	8.20578e+06	1.16925e+06	4.6228e+06	1.01334e+06	1.2893e+07	6.19588e+06	2.33213e+06	164055	1.08784e+06
706	Organic oxygen compounds	Cis-jasmone	0.957505	0.894	107.086	1.73198e+07	2.81182e+07	2.98474e+07	2.74661e+07	1.59402e+07	2.19778e+07	2.56782e+07	3.11435e+07	3.42638e+07
707	Organic oxygen compounds	Clethodim	0.100195	8.597	342.142	4.89613e+07	7.08057e+07	5.30528e+07	7.12055e+07	3.13225e+07	5.23555e+07	5.76007e+07	7.33189e+07	6.67472e+07
708	Organic oxygen compounds	Curcumol	0.0576682	0.949	237.188	3.19992e+07	9.17843e+06	2.65677e+07	2.61773e+07	8.25632e+07	4.54507e+07	9.28168e+07	3.6006e+07	8.2548e+07
709	Organic oxygen compounds	D-fructose 6-phosphate	0.00253256	0.765	265.004	8.38102e+06	5.37149e+06	6.37041e+06	5.9601e+06	2.1563e+07	1.34634e+07	8.55615e+06	8.94527e+06	1.08855e+07
710	Organic oxygen compounds	D-glucose 6-phosphate	0.826559	9.873	261.039	1.81363e+07	1.01286e+07	1.5566e+07	1.25661e+07	15759331	1.25146e+07	7.6982e+06	5.28938e+06	6.6798e+06
711	Organic oxygen compounds	D-lyxose	0.130688	4.27	151.151	1.01547e+07	6.26004e+06	1.2288e+07	2.42047e+07	2.37972e+07	1.14657e+07	4.97756e+07	1.88148e+07	2.54813e+07
712	Organic oxygen compounds	D-sorbitol	0.567359	1.843	147.079	6.18878e+07	7.61993e+07	4.18512e+07	8.87567e+07	5.61915e+07	6.55934e+07	5.7859e+07	2.98526e+07	3.09695e+07
713	Organic oxygen compounds	D-xylulose	0.930973	6.447	115.057	4.82389e+08	2.87914e+08	1.96022e+08	7.8697e+07	1.13913e+07	7.03175e+07	1.46329e+07	4.00305e+07	9.12237e+06
714	Organic oxygen compounds	Diacetyl	0.990453	8.698	87.0452	4.62699e+08	4.9778e+08	4.54912e+08	8.40066e+08	7.61053e+08	7.69413e+08	1014207490	1072097029	1108783261
715	Organic oxygen compounds	Dronedarone	0.999949	4.352	557.309	1.19907e+07	2.49993e+07	6.7655e+06	2.21447e+07	2.39098e+06	1.36265e+07	566293	1.78755e+07	1.25197e+07
716	Organic oxygen compounds	Droperidol	0.225212	6.595	380.19	5.18209e+06	3.40516e+06	3.75123e+06	1.9201e+07	2.10246e+07	1.76613e+07	5.92648e+07	2.71893e+07	4.56062e+07
717	Organic oxygen compounds	Erythromycylamine	0.704	6.894	368.236	1.19517e+08	6.69904e+07	7.75127e+07	9.60955e+07	1.53589e+08	115285231	102595679	7.18125e+07	102836422
718	Organic oxygen compounds	Furfural	6.71e-05	6.695	97.0307	1.36071e+08	1.09138e+08	2.12622e+08	3.02869e+08	1.10916e+08	1.36004e+08	1.10592e+08	1.9391e+08	1.72121e+08
719	Organic oxygen compounds	Galactinol	0.999372	7.763	365.112	3.77227e+07	4.96341e+07	5.02135e+07	4.14209e+07	1.48555e+07	3.33159e+07	2.81664e+07	5.69103e+07	4.26694e+07
720	Organic oxygen compounds	Galactose	0.503423	7.6	198.101	6.93333e+08	2.99714e+08	4.41569e+08	6.95673e+08	1189023329	6.60616e+08	1372637826	6.38219e+08	1040236289
721	Organic oxygen compounds	Geneticin	0.152769	5.828	249.132	5.91101e+08	4.61172e+08	4.48456e+08	6.37826e+08	6.41741e+08	5.86364e+08	7.28136e+08	4.24908e+08	6.80706e+08
722	Organic oxygen compounds	Glucosamine	0.406456	6.693	180.09	7.11727e+08	1362238462	1268200454	1619030846	5.71707e+08	1188303944	993629196	1148896057	1211734778
723	Organic oxygen compounds	Glycerol	0.697058	5.266	93.047	1755717639	1132052974	1490579107	5.1235e+08	8.32847e+08	5.95399e+08	3.6226e+08	2.51726e+08	3.16309e+08
724	Organic oxygen compounds	Haloperidol	0.993245	6.781	376.165	3.61767e+07	3.93607e+07	3.23984e+07	1.54457e+07	1.42295e+07	1.51897e+07	7.84363e+06	1.16844e+07	8.4983e+07
725	Organic oxygen compounds	Hydroxybupropion	0.518534	8.607	256.131	9.23525e+06	7.1044e+06	8.01412e+06	1.05016e+07	8.21428e+06	8.65244e+06	1.35674e+07	1.13548e+07	1.35065e+07
726	Organic oxygen compounds	Isoxaflutole	0.77343	9.014	360.073	2.75294e+07	2.73503e+07	2.51085e+07	2.65253e+07	2.45051e+07	2.74488e+07	2.34319e+07	2.48814e+07	2.49324e+07
727	Organic oxygen compounds	L-Fucose	0.326056	8.941	165.053	1.64051e+07	2.92293e+07	2.13559e+07	1.75866e+07	2.09412e+07	1.75989e+07	2.70298e+07	2.76375e+07	2.1213e+07
728	Organic oxygen compounds	L-kynurenine	0.433507	1.073	210.116	3.09355e+06	2.37692e+06	1.95693e+06	1.67631e+07	1.60835e+07	1.60603e+07	7.06691e+06	3.93961e+06	2.86016e+06
729	Organic oxygen compounds	L-rhamnose	0.129403	6.586	111.058	1.58058e+08	1.99421e+08	149688335	1.0109e+08	4.7742e+07	6.8824e+07	5.92398e+07	1.25284e+08	7.71974e+07
730	Organic oxygen compounds	Lactose	0.00923733	1.003	342.305	151211	3.93863e+07	1.31827e+07	4.69538e+06	8.7904e+06	1.22416e+07	2.47586e+06	1.45884e+08	7.5796e+07
731	Organic oxygen compounds	Lactulose	0.820809	9.87	360.153	2.58559e+07	1.18143e+07	5.32605e+07	2.9215e+07	2.45705e+07	2.48243e+07	9.31671e+07	1.39356e+07	5.17016e+07
732	Organic oxygen compounds	Linamarin	0.92164	7.896	270.09	1.50379e+07	1.58875e+07	1.41014e+07	1.91063e+07	1.35421e+07	1.55861e+07	2.12552e+07	2.19035e+07	2.19797e+07
733	Organic oxygen compounds	Lotaustralin	0.115732	9.361	262.106	1.6926e+08	1.01668e+08	1.32723e+08	9.81224e+07	1.37189e+08	115936863	1.11729e+08	2.84621e+07	7.61065e+07
734	Organic oxygen compounds	Maltotriose	0.993189	9.472	527.171	1.54488e+08	1.2871e+08	1.37831e+08	1.25245e+08	1.42034e+08	1.43468e+08	1.58246e+08	1.47224e+08	1.45409e+08
735	Organic oxygen compounds	Manumycin a	0.286378	6.449	551.272	8.58512e+06	6.90225e+06	8.81935e+06	2.14049e+07	1.63945e+07	2.0883e+07	9.56296e+06	5.43923e+06	7.73354e+06
736	Organic oxygen compounds	Melezitose	0.762783	9.457	522.207	9.56155e+08	8.49847e+08	9.14376e+08	1088840422	1118072856	1106148155	1813331630	1432656431	1535157012
737	Organic oxygen compounds	Methyl nonyl ketone	0.0608743	5.144	171.189	6.38588e+07	2.98163e+07	4.96671e+07	2.43878e+07	2.14751e+07	2.10872e+07	4.46736e+07	3.14682e+07	3.4987e+07
738	Organic oxygen compounds	N-acetyl-d-galactosamine	0.15725	1.084	244.097	8.59291e+06	1.23712e+07	9.24088e+06	1.15226e+07	6.62636e+06	1.61209e+07	6.93104e+06	1.79038e+07	1.23582e+07
739	Organic oxygen compounds	N-acetyl-d-glucosamine	0.981049	6.815	204.091	1.77009e+08	1.3638e+08	1.38235e+08	1.74077e+08	3.41993e+08	2.45162e+08	2.26376e+08	2.31888e+08	2.46924e+08
740	Organic oxygen compounds	N-acetylglucosaminylasparagine	0.324536	7.644	358.133	1.0393e+07	1.54415e+07	1.43557e+07	1.54303e+07	8.00851e+06	1.42733e+07	9.06766e+06	1.9889e+07	1.48041e+07
741	Organic oxygen compounds	N-acetylneuraminate	0.634279	7.503	310.146	1.01205e+07	5.81648e+06	7.40386e+06	8.00836e+07	9.27057e+07	7.24521e+07	6.80009e+07	6.50727e+06	3.67057e+07
742	Organic oxygen compounds	N-glycolylneuraminic acid	0.583253	8.898	272.09	2.23556e+07	1.53724e+07	1.8122e+07	1.54402e+07	1.39038e+07	1.50765e+07	1.45164e+07	1.43082e+07	1.59887e+07
743	Organic oxygen compounds	Neolinustatin	0.313402	6.965	262.119	4.23549e+07	2.35695e+07	3.07123e+07	2.92973e+07	3.92828e+07	3.30715e+07	2.92203e+07	1.87729e+06	2.56677e+07
744	Organic oxygen compounds	Neomycin	0.49842	4.34	308.166	2.30113e+07	6.55542e+06	7.04986e+06	3.20683e+07	1.75424e+08	1.2485e+08	3.99155e+07	1.43539e+07	1.90111e+07
745	Organic oxygen compounds	Octaethylene glycol	0.998949	4.299	393.196	5.96925e+07	5.05988e+07	4.6833e+07	8.92563e+06	6.65905e+07	3.87232e+07	146090928	7.88862e+07	1.23847e+08
746	Organic oxygen compounds	Parishin c	0.00188462	8.998	746.242	8.59393e+06	8.56761e+06	9.30855e+06	8.23062e+06	810317	5.21037e+06	9.78277e+06	8.02901e+06	8.99807e+06
747	Organic oxygen compounds	Patchouli alcohol	0.994687	4.249	109.104	2.95356e+07	7.14353e+07	1.08305e+08	9.57362e+07	2.45604e+08	8.85302e+07	4.7606e+08	2.21571e+08	2.72661e+08
748	Organic oxygen compounds	Pipamperone	0.980747	0.827	376.259	1555489676	9.07628e+08	1144912793	1333500952	1719674272	1167471834	1239948825	8.30739e+08	1013414683
749	Organic oxygen compounds	Plnh	0.17875	11.131	564.145	2.18462e+07	9.31356e+06	1.19726e+07	8.76356e+06	1.13021e+07	9.32585e+06	1.3424e+07	8.15396e+06	1.01657e+07
750	Organic oxygen compounds	Polygodial	0.949598	0.892	119.086	1.35081e+08	1.98787e+08	1.97363e+08	2.229e+08	1.36063e+08	2.3882e+08	1.9975e+08	216597721	1.97379e+08
751	Organic oxygen compounds	Quinone	0.912907	8.557	109.03	7.59236e+07	9.04121e+07	7.20691e+07	7.79309e+07	9.06418e+07	9.4426e+07	7.77581e+07	1.47804e+08	1.10947e+08
752	Organic oxygen compounds	Spiroxamine	0.912709	0.93	298.277	790963	2.79923e+07	1.10955e+07	2.00718e+07	8.578e+06	2.87353e+07	1.28491e+06	4.60288e+07	2.54578e+07
753	Organic oxygen compounds	Terrazole	0.64408	8.417	218.89	3.33557e+06	2.84001e+06	3.78721e+06	2.81911e+07	2.76569e+07	2.04672e+07	1.2171e+08	3.59384e+07	3.29867e+07
754	Organic oxygen compounds	Trifluperidol	0.399507	7.779	410.19	2.10283e+07	9.08857e+06	1.49298e+07	2.70224e+07	4.26117e+07	2.80639e+07	30767362	1.61594e+07	2.42382e+07
755	Organic oxygen compounds	Validamycin a	0.202394	4.697	498.228	9.47477e+06	8.73429e+06	9.30446e+06	1.74349e+07	1.59752e+07	2.72507e+07	1.92217e+07	1.04459e+07	1.49032e+07
756	Organic oxygen compounds	Valproic acid .beta.-d-glucuronide	0.999239	4.681	343.143	4.7024e+07	1.96353e+07	33782374	9.71437e+07	5.32277e+07	3.08725e+07	4.56468e+07	2.37059e+07	2.86466e+07
757	Organic oxygen compounds	Xanomeline	0.967235	7.298	282.148	3.92449e+07	4.00441e+07	3.70188e+07	3.86728e+07	3.69775e+07	3.68585e+07	4.73899e+07	3.44199e+07	5.19222e+07
758	Organoheterocyclic compounds	.alpha.-methyltryptamine	0.120261	14.855	175.145	1.29923e+08	4920983908	3.60198e+08	2.79476e+08	4.02027e+08	7.04397e+08	3.31272e+08	2.4737e+08	1.97967e+08
759	Organoheterocyclic compounds	.beta.-homoproline	0.98869	2.414	130.066	4.02973e+08	3.11072e+07	2.45707e+08	5.61571e+07	1.91406e+08	7.06646e+07	266410416	2.89325e+07	2.56104e+08
760	Organoheterocyclic compounds	.epsilon.-caprolactam	0.995852	1.104	114.094	1.34175e+08	1.2682e+08	1.3251e+08	7.15059e+07	6.33012e+07	9.61246e+07	2.45925e+07	2.60418e+07	3.27922e+07
761	Organoheterocyclic compounds	1-acetylimidazole	0.841295	12.685	111.057	5.61047e+07	6.76026e+07	6.47864e+07	6.18175e+07	4.37237e+07	5.19742e+07	6.72123e+07	3.59564e+07	8.96269e+07
762	Organoheterocyclic compounds	1-deoxynojirimycin	0.928911	1.59	146.084	244320782	1.64408e+08	2.65899e+08	2.04351e+08	3.34657e+08	3.01421e+08	2.16093e+08	1.10062e+08	1.36383e+08
763	Organoheterocyclic compounds	1-methyl-3-isobutylxanthine	0.327819	1.016	223.111	2.50158e+07	2.00174e+07	2.01114e+07	2.67681e+07	1.63662e+07	1.161e+07	1.42801e+07	5.84481e+06	1.1599e+07
764	Organoheterocyclic compounds	1,2-dimethylimidazole	0.989185	14.976	97.0773	3.51144e+07	2.841e+07	3.60376e+07	3.92406e+07	4.02568e+07	3.69187e+07	3.06003e+07	4.06745e+07	3.55533e+07
765	Organoheterocyclic compounds	2-aminobenzimidazole	0.109031	2.79	133.985	6.89223e+06	1.14614e+07	1.00877e+07	1.80323e+07	1.4436e+07	1.31174e+07	1.22278e+07	7.56673e+06	1.18819e+07
766	Organoheterocyclic compounds	2-piperidone	0.943248	1.611	100.078	9.06594e+07	1.25072e+08	1.91062e+08	330102989	7.67232e+07	6.59621e+07	4.20474e+07	9.92558e+07	7.71326e+07
767	Organoheterocyclic compounds	2(1h)-pyridinone	0.993185	6.8	96.0468	2.78732e+07	2.58597e+07	3.12097e+07	3.19363e+07	2.13893e+07	2.58121e+07	3.66569e+07	4.06607e+07	3.63612e+07
768	Organoheterocyclic compounds	3-ketocarbofuran	0.829657	10.648	179.055	9.18048e+06	2.27162e+07	1.82049e+07	5.37784e+06	2.35148e+07	1.40557e+07	3.26616e+07	7.90098e+07	2.59497e+07
769	Organoheterocyclic compounds	3-methyladenine	0.999159	6.632	150.08	2.59155e+08	2.11509e+08	2.15887e+08	1.00599e+08	1.21212e+08	103715059	2.09531e+08	1.81209e+08	2.0407e+08
770	Organoheterocyclic compounds	3-methylindole	0.996271	6.452	132.083	2.67685e+07	2.21257e+07	2.10625e+07	4.8746e+07	4.41208e+07	3.38733e+07	3.68223e+07	2.73687e+07	3.60975e+07
771	Organoheterocyclic compounds	3-pyridinecarboxaldehyde	0.985238	1.073	108.047	1.71171e+07	3.1587e+07	2.17506e+07	3.01117e+07	4.49289e+06	2.22091e+07	1.82672e+07	3.55356e+07	4.40747e+07
772	Organoheterocyclic compounds	4-(methylnitrosamino)-1-(3-pyridyl)-1-butanol	0.53816	5.779	232.108	4.04702e+06	2.05511e+06	3.47997e+06	3.7674e+06	4.35265e+06	4.08621e+06	4.77768e+06	5.37886e+06	3.13209e+06
773	Organoheterocyclic compounds	4-aminoantipyrine	0.8241	1.025	159.094	1.69776e+07	1.28655e+07	1.81389e+07	1.75547e+07	2.9176e+07	3.58091e+07	3.46217e+07	1.18077e+07	2.24704e+07
774	Organoheterocyclic compounds	4-aminoimidazole	4.61e-06	8.962	84.0456	1857977652	1605925929	2078638462	1901182504	1618635508	1764325708	1459574932	1217530225	1487192807
775	Organoheterocyclic compounds	4-hydroxydebrisoquine	0.724131	3.791	192.126	8.93521e+07	1.00769e+08	1.00222e+08	5.17251e+07	4.64911e+07	3.4154e+07	5.21899e+07	4.35102e+07	9.38048e+07
776	Organoheterocyclic compounds	4-hydroxyquinoline	0.979794	2.151	146.06	4.4184e+07	6.90592e+07	5.0866e+07	6.94941e+07	1.39555e+08	1.09093e+08	9.97591e+07	6.1303e+07	7.39897e+07
777	Organoheterocyclic compounds	4-imidazoleacetic acid	0.980372	7.626	127.042	3.05519e+07	2.5613e+07	2.98019e+07	5.19783e+07	5.86042e+07	9.14688e+07	1.23626e+08	9.15295e+07	5.66593e+07
778	Organoheterocyclic compounds	4,6-diamino-5-formamidopyrimidine	0.497775	1.762	154.05	6.64445e+07	3.14473e+07	5.61682e+07	102739	78632.6	1.82109e+07	1.46519e+07	78517.4	1.55095e+07
779	Organoheterocyclic compounds	5-(2-hydroxyethyl)-4-methylthiazole	0.998211	1.065	144.048	190070801	211883936	1.99315e+08	9.75618e+07	9.77539e+07	9.27024e+07	1.77596e+08	1.237e+08	1.33679e+08
780	Organoheterocyclic compounds	5-hydroxyindoleacetate	0.936423	9.166	192.088	2.96677e+07	2.05589e+07	2.54858e+07	5.64567e+07	8.32337e+07	6.2619e+07	3.95304e+07	2.11623e+07	3.32577e+07
781	Organoheterocyclic compounds	5-methyl-5,6-dihydrouracil	0.828997	3.823	129.069	5.56352e+08	1.9025e+08	466121677	4.77213e+08	4.0541e+08	5.15354e+08	1.86287e+08	2.14547e+08	4.19963e+08
782	Organoheterocyclic compounds	5-methylcytosine	0.800367	14.958	126.057	3.24954e+08	6.48024e+08	4.25597e+08	3.57264e+08	4.29651e+08	3.21992e+08	4.37748e+08	4.04031e+08	427945402
783	Organoheterocyclic compounds	5-methyltetrahydrofolic acid	0.219552	5.737	460.19	30345776	18601608	2.69012e+07	3.11484e+07	4.49528e+07	3.09716e+07	6.74732e+07	3.24877e+07	5.92913e+07
784	Organoheterocyclic compounds	5,6-dihydroxyindole-2-carboxylic acid	0.681838	7.055	194.062	1680503083	8.36463e+08	1222771004	1323766240	1352883269	1154520517	412268770	3.02164e+08	4.04034e+08
785	Organoheterocyclic compounds	5,6-dimethylbenzimidazole	0.147042	1.093	146.983	3.27398e+07	9.13463e+06	8.06901e+06	1.75063e+07	6.28031e+07	3.40194e+07	7.68857e+06	1.03923e+07	2.46321e+07
786	Organoheterocyclic compounds	6-methyl-2-thiouracil	0.713008	4.471	143.037	2.82163e+07	4.82115e+07	4.753e+07	6.89131e+07	3.00378e+07	6.48399e+07	1.43549e+08	1.61242e+08	1.26082e+08
787	Organoheterocyclic compounds	6-propyl-2-thiouracil	0.238916	3.926	171.08	6.47478e+07	4.91171e+07	6.40663e+07	7.40866e+07	8.86591e+07	6.88306e+07	6.71463e+07	3.37531e+07	5.0266e+07
788	Organoheterocyclic compounds	7,8-dihydroneopterin	0.251621	7.88	256.086	6.8482e+08	4.75749e+08	5.90483e+08	5.05213e+08	6.01997e+08	5.08818e+08	4.18213e+08	2.89272e+08	3.64642e+08
789	Organoheterocyclic compounds	Acridine orange	0.592092	9.43	266.162	1.67367e+08	1.60793e+08	1.47368e+08	3.87406e+08	3.20413e+08	3.31327e+08	4.17804e+08	3.63045e+08	3.63575e+08
790	Organoheterocyclic compounds	Adenine	0.999921	4.262	136.065	4280549964	10458581023	10602584792	9519113278	7938693533	7234840210	5180642748	3722162660	5710730134
791	Organoheterocyclic compounds	Albendazole	0.000394172	8.027	233.998	2.28229e+08	1.81916e+08	2.04973e+08	1.68146e+08	1.9845e+08	1.60796e+08	9.95774e+07	9.29595e+07	1.03928e+08
792	Organoheterocyclic compounds	Aminophenazone	0.271976	7.677	232.134	1.60406e+08	1.17997e+08	1.2806e+08	1.39645e+08	9.25658e+07	1.23322e+08	1.02074e+08	1.30773e+08	1.14206e+08
793	Organoheterocyclic compounds	Aminopterin	0.0320775	7.041	221.1	1.00026e+08	8.68683e+07	8.64528e+07	1.2558e+08	8.0844e+07	9.85373e+07	9.40828e+07	8.51196e+07	1.13712e+08
794	Organoheterocyclic compounds	Amlodipine	0.937119	5.972	392.13	2.45783e+07	1.93288e+07	1.61349e+07	9.56887e+06	8.46239e+06	8.92693e+06	7.09921e+06	7.0019e+06	8.8981e+06
795	Organoheterocyclic compounds	Anhydroecgonine methyl ester	0.780574	0.767	164.107	518774	2.97194e+06	2.5495e+06	3.0095e+06	5.77311e+06	1.28841e+07	716764	1.14556e+07	7.80084e+06
796	Organoheterocyclic compounds	Antipyrine	0.432035	3.784	189.126	4.17233e+07	1.07581e+07	3.09893e+07	3.14701e+07	1.68191e+08	4.0022e+07	1.40362e+08	6.31689e+06	3.85135e+07
797	Organoheterocyclic compounds	Aprepitant	0.936376	10.133	557.132	2.01784e+07	1.4293e+07	1.83267e+07	1.79527e+07	2.95266e+07	1.55293e+07	1.44849e+07	9.69607e+06	1.24693e+07
798	Organoheterocyclic compounds	Atraton	0.597798	1.257	212.169	2.26259e+07	1.05148e+07	1.84543e+07	2.89433e+07	2.56806e+07	3.16776e+07	2.57515e+07	1.2213e+07	1.3213e+07
799	Organoheterocyclic compounds	Atrazine	0.968798	8.793	216.125	1.37386e+07	1.63336e+07	1.64851e+07	1.93742e+07	9.00031e+07	2.11295e+07	2.85234e+07	2.14065e+07	1.94262e+07
800	Organoheterocyclic compounds	Azamethiphos	0.466628	8.026	278.957	1.65062e+07	1.98334e+07	1.32928e+07	1.32663e+07	1.13962e+07	1.76702e+07	1.09157e+07	1.72043e+07	1.7969e+07
801	Organoheterocyclic compounds	Azatadine	0.338544	8.804	260.162	4.60924e+06	4.57794e+06	3.85972e+06	8.78821e+06	3.74928e+06	6.15268e+06	1.10241e+07	1.03598e+07	9.50254e+06
802	Organoheterocyclic compounds	Azelastine	0.670153	1.167	382.183	2.05556e+06	1.37668e+06	2.07986e+06	1.35744e+07	1.28802e+07	8.17395e+06	2.3012e+06	1.67012e+06	2.49555e+06
803	Organoheterocyclic compounds	Barbituric acid	0.914968	9.842	129.019	4.25582e+07	2.50939e+07	5.53984e+07	4.75296e+07	4.26589e+07	2.90549e+07	3.57063e+07	2.11432e+07	3.23397e+07
804	Organoheterocyclic compounds	Bendroflumethiazide	0.39081	9.612	422.039	1.76808e+07	1.1242e+07	1.63415e+07	9.08637e+06	1.36258e+07	1.04061e+07	4.82264e+06	2.63176e+06	4.0053e+06
805	Organoheterocyclic compounds	Benzimidazole	0.497567	5.413	119.038	4.29228e+07	2.60628e+07	2.98142e+07	2.57887e+07	3.40636e+07	3.05009e+07	2.69718e+07	1.66958e+07	2.11908e+07
806	Organoheterocyclic compounds	Bisindolylmaleimide i	0.742017	7.367	413.201	3.33041e+06	1.67398e+06	2.08357e+06	6.19412e+06	8.39758e+06	5.96658e+06	1.29261e+07	8.26411e+06	1.19188e+07
807	Organoheterocyclic compounds	Brimonidine	0.25016	7.941	294.037	9.80429e+07	103103293	1.15485e+08	8.58395e+07	4.97184e+06	8.89837e+07	6.81614e+07	6.96309e+07	7.75822e+07
808	Organoheterocyclic compounds	Bufotenine	0.34909	2.553	160.064	2.90569e+07	1.33479e+07	2.06e+07	1.29041e+07	1.48179e+07	1.43637e+07	1.2753e+07	1.32479e+07	1.37853e+07
809	Organoheterocyclic compounds	Buprofezin	0.429215	7.44	306.172	2.31342e+07	1.41917e+07	1.75524e+07	2.5954e+07	3.54202e+07	2.68421e+07	3.15475e+07	1.4016e+07	1.90921e+07
810	Organoheterocyclic compounds	Cafestol	0.306013	4.435	317.206	1.80787e+07	1.61939e+07	1.51857e+07	5.90088e+07	7.89279e+07	5.41388e+07	6.15644e+07	2.01457e+07	4.38702e+07
811	Organoheterocyclic compounds	Caffeine	0.792296	15.908	198.099	8.59163e+06	9.94364e+06	9.7061e+06	8.32273e+06	4.65495e+07	2.38507e+08	1.79391e+07	10392022	2.1325e+07
812	Organoheterocyclic compounds	Cannabinol	0.19959	0.904	293.187	1.19099e+08	1.31414e+08	1.10884e+08	6.60296e+08	520409424	5.62928e+08	1.50412e+08	3.50293e+08	2.91278e+08
813	Organoheterocyclic compounds	Carbendazim	0.996213	1.073	192.08	2.6389e+08	4.3501e+08	3.75857e+08	3.77354e+08	2.48992e+08	3.35779e+08	2.1262e+08	1.97259e+08	2.24408e+08
814	Organoheterocyclic compounds	Castanospermine	0.690449	3.778	190.111	11496107254	10915698595	16014179598	25274709428	13374044942	10455469044	11188563504	21964271223	17495416902
815	Organoheterocyclic compounds	Cephalothin	0.830271	8.486	419.039	4.36178e+08	1.47763e+08	3.18262e+08	1.4344e+08	5.06948e+08	2.7434e+08	1.94161e+08	5.41649e+07	1.237e+08
816	Organoheterocyclic compounds	Chloroquine	0.114141	1.174	320.17	6.13595e+06	6.31381e+06	5.60059e+06	3.73763e+07	4.43706e+07	3.43172e+07	3.05623e+07	1.86324e+07	2.61783e+07
817	Organoheterocyclic compounds	Chlorthalidone	0.0588005	8.324	361.003	1.4452e+07	9.47083e+06	1.01057e+07	9.62394e+06	1.58677e+07	1.1727e+07	1.41148e+07	6.11765e+06	1.06756e+07
818	Organoheterocyclic compounds	Cimifugin	0.565318	1.139	235.076	1.49665e+07	1.49549e+07	1.65569e+07	2.58318e+07	1.80963e+07	1.82142e+07	2.17899e+07	1.68639e+07	2.0009e+07
819	Organoheterocyclic compounds	Cinoxacin	0.433839	7.811	263.066	3.94563e+07	1.43493e+07	3.03442e+07	3.61185e+07	1.72481e+07	1.47216e+07	2.79439e+07	6.9165e+07	3.78345e+07
820	Organoheterocyclic compounds	Ciprofloxacin	0.999441	9.168	354.109	1.52792e+07	1.31561e+07	1.39057e+07	7.1448e+06	8.65858e+06	8.48876e+06	6.90355e+06	5.74279e+06	6.39397e+06
821	Organoheterocyclic compounds	Clozapine	0.700056	2.302	270.1	3.872e+07	9.21073e+07	1.0941e+08	2.12435e+08	2.9023e+07	1.06936e+08	3.95441e+07	2.03783e+07	3.05665e+07
822	Organoheterocyclic compounds	Cycloheximide	0.939574	9.497	246.158	7.30002e+08	5.79404e+08	5.65708e+08	5.55144e+08	5.48376e+08	4.86484e+08	7.39235e+08	8.38031e+08	6.65412e+08
823	Organoheterocyclic compounds	Cyromazine	0.548518	0.019	167.118	2.28048e+06	2.8811e+06	2.37792e+06	1.73253e+06	1.86014e+06	3.41303e+06	1.45868e+06	5.22484e+06	4.27188e+06
824	Organoheterocyclic compounds	Cytidine 5'-diphosphocholine	0.822441	9.619	489.118	1.00326e+07	5.99442e+06	7.81177e+06	1.03193e+07	1.35253e+07	1.1058e+07	6.06466e+06	3.06526e+06	4.2607e+06
825	Organoheterocyclic compounds	Cytosine	0.999834	6.622	112.053	1271243718	3.17255e+08	7.39966e+08	1150681949	1516561649	1027808458	2102331404	1144312721	1589248073
826	Organoheterocyclic compounds	D-glucuronic acid	0.183829	10.785	195.033	4.11998e+07	4.12791e+07	4.69313e+07	5.5654e+07	2.91607e+07	3.79967e+07	4.23713e+07	5.25686e+07	3.79386e+07
827	Organoheterocyclic compounds	Danofloxacin	0.977827	6.042	358.18	2.26737e+07	1.2298e+07	1.34573e+07	2.50591e+07	1.70248e+07	1.56546e+07	1.29143e+07	1.3162e+07	1.46529e+07
828	Organoheterocyclic compounds	Dantrolene	0.15088	10.08	315.07	1.3605e+08	8.96131e+07	1.25455e+08	8.89118e+07	9.18158e+07	1.02841e+08	1.02379e+08	6.38881e+07	6.987e+07
829	Organoheterocyclic compounds	Dauricine	0.656795	7.361	625.342	1.19435e+07	6.27591e+06	6.89062e+06	1.32295e+07	1.87049e+07	1.23911e+07	1.24376e+07	7.867e+06	1.04179e+07
830	Organoheterocyclic compounds	Dibucaine	0.465133	3.547	344.234	9.93771e+07	2.4294e+07	1.31934e+08	2.11513e+07	1.53249e+07	2.37881e+07	9.05369e+06	1.56578e+07	2.36792e+07
831	Organoheterocyclic compounds	Diclofenac	0.049017	0.406	296.046	4.75202e+06	3.57101e+06	3.95253e+06	2.94542e+06	3.07723e+06	2.94427e+06	3.20868e+06	3.99158e+06	4.21938e+06
832	Organoheterocyclic compounds	Dictamine	0.943729	16	200.095	5.32484e+07	4.70916e+07	5.53988e+07	6.80464e+07	205317983	2.04161e+08	9.60381e+07	5.6536e+07	7.12175e+07
833	Organoheterocyclic compounds	Diethylcarbamazine	0.493259	12.432	127.099	5774930036	5086990620	4683097933	5574489789	5893529121	8476273125	4977513993	3285080296	1939799062
834	Organoheterocyclic compounds	Dosulepin	0.997157	6.372	296.164	2.28363e+07	1.63057e+07	1.68013e+07	6.73557e+06	1.22466e+07	7.83447e+06	2.42856e+07	1.79021e+07	2.21516e+07
835	Organoheterocyclic compounds	Enrofloxacin	0.518296	0.949	332.201	7.35352e+07	4.98472e+07	5.52606e+07	1.24886e+08	5.00893e+08	4.03457e+08	319631380	1.33571e+08	1.42439e+08
836	Organoheterocyclic compounds	Estazolam	0.442537	9.139	295.098	1.72935e+07	5.26829e+06	1.02294e+07	6.044e+06	1.70526e+07	1.05698e+07	5.42382e+06	2.11314e+06	3.92656e+06
837	Organoheterocyclic compounds	Ethionamide	0.582381	1.684	167.085	2.45292e+07	1.72543e+07	2.36613e+07	1.43216e+07	1.81106e+07	1.41474e+07	1.75953e+07	1.02953e+07	15156408
838	Organoheterocyclic compounds	Ethosuximide	0.245974	1.039	142.089	1.54658e+08	1.14909e+08	1.30005e+08	1.94182e+08	109982157	1.26561e+08	7.5875e+07	5.60448e+07	6.36668e+07
839	Organoheterocyclic compounds	Flumazenil	0.117102	7.268	304.093	2.33822e+07	1.85355e+07	3.42546e+07	3.62878e+07	1.00843e+07	1.69183e+07	2.69935e+07	1.78805e+07	2.47824e+07
840	Organoheterocyclic compounds	Forchlorfenuron	0.0418739	0.769	248.059	3.40364e+06	1.15039e+07	9.08691e+06	1.23038e+07	5.66349e+06	1.27575e+07	8.92086e+06	2.87421e+07	1.98773e+07
841	Organoheterocyclic compounds	Fumitremorgin c	0.148056	3.995	380.215	7.5132e+06	3.56598e+06	6.99383e+06	2.83555e+07	3.73303e+07	2.16965e+07	3.84081e+07	4.02534e+06	1.8902e+07
842	Organoheterocyclic compounds	Gambogic acid	0.746139	6.188	573.227	869238	640777	729914	3.8559e+06	3.11382e+06	3.90907e+06	2.11431e+07	1.95118e+07	2.8049e+07
843	Organoheterocyclic compounds	Gliotoxin	0.505027	9.778	263.089	1.1055e+08	7.75635e+07	9.25027e+07	9.65089e+07	8.49104e+07	8.68262e+07	9.68342e+07	5.33584e+07	1.01044e+08
844	Organoheterocyclic compounds	Glutethimide	0.628751	0.746	173.071	1.64944e+07	1.11323e+06	18794635	6.14012e+06	2.93087e+06	2.56959e+06	2.50068e+06	2.83168e+06	1.71253e+07
845	Organoheterocyclic compounds	Goitrin	0.967795	3.168	130.05	2157433720	2.35207e+07	1096160254	2837107122	9.41087e+08	1562449456	1403291096	1109255109	1147813282
846	Organoheterocyclic compounds	Halosulfuron-methyl	0.227696	8.36	472.998	1.36868e+07	4.69584e+06	9.62489e+06	6.65145e+06	2.07011e+07	1.32337e+07	1.26185e+07	2.97606e+06	8.4606e+06
847	Organoheterocyclic compounds	Huperzine b	0.14829	4.296	257.154	3.45274e+07	1.94324e+07	2.85809e+07	7.15752e+07	1.00785e+08	7.67808e+07	101359932	5.931e+07	8.87461e+07
848	Organoheterocyclic compounds	Hypoxanthine	0.999778	5.324	137.049	1.81678e+08	9.7058e+07	1.52323e+08	2292646522	3370343285	2930541735	2947126893	1230328294	1575060046
849	Organoheterocyclic compounds	Indole-3-acetamide	0.519381	9.035	175.073	5.75803e+07	4.35674e+07	5.66445e+07	3.4462e+07	3.6407e+07	2.82984e+07	3.52128e+07	3.31423e+07	3.52017e+07
850	Organoheterocyclic compounds	Indole-3-carboxaldehyde	0.994475	6.762	146.063	363779436	1.58463e+08	2.08004e+08	2.19424e+08	4.03202e+08	2.64949e+08	3.27142e+08	2.49377e+08	3.03124e+08
851	Organoheterocyclic compounds	Indole-3-carboxylic acid	0.94419	5.265	162.069	3.16217e+07	4.01458e+07	5.16126e+07	2.07944e+07	2.71918e+07	2.18818e+07	1.17256e+07	1.00166e+07	1.09711e+07
852	Organoheterocyclic compounds	Indole-3-pyruvic acid	0.474754	1.718	204.054	2.75888e+07	6.97634e+07	4.42231e+07	3.25669e+07	5.33917e+08	58620118	1.9603e+08	2.14179e+07	2.40262e+08
853	Organoheterocyclic compounds	Indoleacetic acid	0.929392	8.798	176.093	23126379356	19934403549	21270566491	30513914393	25792731824	27843951647	22210077766	19542591907	21650936975
854	Organoheterocyclic compounds	Indoleacrylic acid	0.951107	15.901	188.093	1.60435e+07	1.56438e+07	1.67455e+07	1.65281e+07	3.20554e+07	7.46325e+07	2.32221e+07	1.45166e+07	5.14484e+07
855	Organoheterocyclic compounds	Iprodione	0.185625	9.777	332.031	4.13152e+06	1.43702e+07	7.96084e+06	1.3267e+07	2.7524e+06	8.80877e+06	6.70725e+06	1.34187e+07	9.63188e+06
856	Organoheterocyclic compounds	Isatin	0.403626	0.901	130.043	4.64185e+07	4.42578e+07	3.26145e+07	4.15562e+07	3.1422e+07	4.69169e+07	2.16619e+07	1.34303e+07	1.67235e+07
857	Organoheterocyclic compounds	Isopentenyladenine	0.946728	4.497	148.063	4.19742e+08	1.86959e+08	1.30501e+08	3.12063e+08	1.1651e+08	159571118	1.53262e+08	7.02419e+08	4.28867e+08
858	Organoheterocyclic compounds	Isorhyncophylline	0.39423	3.634	385.204	6.86431e+06	8.00203e+07	2.91394e+07	2.51745e+07	2.44192e+07	2.3482e+07	2.10525e+08	2.88867e+08	1.2011e+08
859	Organoheterocyclic compounds	L-tryptophanamide	0.0528299	6.461	407.239	1.03735e+06	653666	525437	3.83679e+07	1.7031e+07	1.17092e+07	2.35069e+07	1.02004e+07	6.55554e+06
860	Organoheterocyclic compounds	Lenalidomide	0.244561	1.001	260.117	3.03946e+07	4.61178e+07	3.7689e+07	4.66102e+07	4.1347e+07	4.95936e+07	1.49712e+07	1.09378e+07	9.45174e+06
861	Organoheterocyclic compounds	Levofloxacin	0.329024	9.519	362.159	3.02261e+07	1.64605e+07	2.12191e+07	2.80303e+07	3.41646e+07	3.10884e+07	3.27528e+07	2.04899e+07	2.37763e+07
862	Organoheterocyclic compounds	Linalool oxide	0.327238	5.299	153.13	1.62918e+07	5.67399e+06	1.06374e+07	1.82621e+07	2.08347e+07	1.65318e+07	1.81884e+07	8.98645e+06	1.38131e+07
863	Organoheterocyclic compounds	Linezolid	0.419728	9.933	338.147	1.03863e+08	9.90099e+07	9.06415e+07	1.42534e+08	1.40188e+08	1.76033e+08	1.0115e+08	1.84897e+08	1.74708e+08
864	Organoheterocyclic compounds	Lobeline	0.0761178	7.032	360.199	1.19287e+07	6.3979e+06	7.96351e+06	1.44921e+07	1.61897e+07	1.31545e+07	1.31417e+07	8.82373e+06	1.26735e+07
865	Organoheterocyclic compounds	Lomefloxacin	0.608685	6.263	352.167	2.82625e+07	4.00225e+07	3.14759e+07	5.80184e+07	4.45778e+07	4.35509e+07	9.15807e+07	3.28177e+07	6.57342e+07
866	Organoheterocyclic compounds	Mangiferin	0.741139	5.752	423.094	1.87535e+07	1.26587e+07	1.7073e+07	795296	629449	3.3568e+06	901404	788173	1.31578e+06
867	Organoheterocyclic compounds	Melamine	0.81262	14.863	127.061	1.01585e+07	2710211743	3362122903	2966139792	4198992231	1238527302	2215207035	9.02374e+06	7.21472e+08
868	Organoheterocyclic compounds	Mellein	0.708039	0.827	161.06	1.212e+07	8.79563e+06	1.69817e+07	1.37594e+07	1.92966e+07	1.42932e+07	1.41605e+07	6.15941e+06	1.00501e+07
869	Organoheterocyclic compounds	Meperidine	0.329433	9.726	248.162	1.50126e+07	2.15488e+07	1.57518e+07	2.2309e+07	1.50961e+07	2.03887e+07	2.66416e+07	2.35757e+07	2.76192e+07
870	Organoheterocyclic compounds	Methaqualone	0.442532	2.718	251.111	9.76364e+06	8.54272e+06	1.52164e+07	1.29522e+07	2.55223e+07	1.90756e+07	2.49479e+07	9.09631e+06	1.9613e+07
871	Organoheterocyclic compounds	Methimazole	0.998934	1.001	115.054	9.18909e+06	3.51314e+07	5.91924e+07	7.13329e+07	6.14004e+07	7.03003e+07	1.89168e+07	1.89597e+07	2.8912e+07
872	Organoheterocyclic compounds	Methohexital	0.309357	1.036	263.147	1.60362e+08	6.94253e+07	1.11949e+08	9.00414e+08	5.79826e+08	7.1143e+08	1008471279	8.03643e+08	5.20888e+08
873	Organoheterocyclic compounds	Methotrexate	0.174514	5.19	228.112	1.2777e+07	4.80376e+06	2.80233e+06	7.26695e+07	8.55265e+07	4.31073e+07	1.37714e+08	2.55306e+07	4.52187e+07
874	Organoheterocyclic compounds	Methyl indole-3-acetate	0.667701	2.319	190.111	3.83415e+07	2.90301e+08	2.14897e+08	6.22455e+08	2.51449e+08	5.07153e+08	2.15962e+08	2.0284e+08	374171269
875	Organoheterocyclic compounds	Metronidazole	0.915099	9.175	172.073	5.4763e+07	4.5801e+07	4.58436e+07	4.54906e+07	4.88181e+07	4.98556e+07	6.4799e+07	4.48192e+07	4.57114e+07
876	Organoheterocyclic compounds	Mevastatin	0.855905	6.752	391.244	4.44629e+07	4.44266e+07	3.64555e+07	1.0308e+08	9.13067e+07	9.03823e+07	4.38268e+07	3.64433e+07	4.57585e+07
877	Organoheterocyclic compounds	Miglitol	0.605638	3.759	172.1	2546467790	8.53803e+08	1741035856	2018645516	4103074263	2002730004	9.67912e+08	5.38678e+08	1231573850
878	Organoheterocyclic compounds	Monocrotaline	0.997748	7.989	326.165	6.22678e+07	3.52177e+07	4.52945e+07	6.13427e+07	8.59734e+07	6.84629e+07	7.96443e+07	4.22615e+07	6.67749e+07
879	Organoheterocyclic compounds	Morpholine	0.955331	7.146	88.0779	2.85104e+07	2.20568e+07	1.5563e+07	1.85182e+07	1.92243e+07	1.90945e+07	2.08189e+07	2.90481e+07	1.91481e+07
880	Organoheterocyclic compounds	Myosmine	0.00945016	3.633	146.983	1.86007e+07	2.20973e+07	2.17255e+07	3.32047e+07	1.31485e+07	2.90669e+07	3.19908e+07	2.41224e+07	5.913e+07
881	Organoheterocyclic compounds	N-acetyl-5-hydroxytryptamine	0.953804	1.033	219.117	9.69928e+07	1.06525e+08	1.02627e+08	1.0581e+08	1.26659e+08	1.86206e+08	1.56628e+08	8.90552e+07	1.2507e+08
882	Organoheterocyclic compounds	N-ethylmaleimide	0.69141	4.29	144.068	1559911386	1053012442	1374591755	9.77086e+08	1139433035	9.09593e+08	1115246245	7.08239e+08	9.38101e+08
883	Organoheterocyclic compounds	N-methyltryptamine	0.637939	15.505	175.148	1.49812e+08	109341780	1.3928e+08	1.72487e+08	8.72088e+06	7.20023e+07	1.27018e+08	1.35048e+08	1.21486e+08
884	Organoheterocyclic compounds	N6-methyladenine	0.818238	5.828	150.06	2.16426e+07	2.05939e+07	2.07294e+07	2.50272e+07	2.91032e+07	2.57559e+07	3.37058e+07	2.50303e+07	2.99355e+07
885	Organoheterocyclic compounds	Niacinamide	0.998562	2.289	123.058	9450016810	7329802609	4280405179	2704383019	907513372	2591125786	2160793693	1778909277	2337030871
886	Organoheterocyclic compounds	Nicotine	0.582975	4.599	163.123	3.65409e+07	5.78906e+06	3.51732e+07	4.24785e+07	9.54269e+06	2.47276e+07	7.61426e+07	1.92215e+07	4.88217e+07
887	Organoheterocyclic compounds	Nifurtimox	0.989098	8.349	310.026	1.44654e+07	1.4795e+07	1.40429e+07	1.34882e+07	1.21947e+07	1.06437e+07	1.26018e+07	8.1191e+06	1.05758e+07
888	Organoheterocyclic compounds	Nilutamide	0.202223	0.868	318.064	1.07078e+07	6.1992e+06	7.10145e+06	7.79423e+06	6.26798e+06	7.05419e+06	7.13561e+06	4.45275e+06	5.9319e+06
889	Organoheterocyclic compounds	Nornicotine	0.419967	1.063	106.067	3.72715e+07	3.2996e+07	3.71353e+07	3.61999e+07	2.89125e+07	2.92033e+07	2.66507e+07	2.12786e+07	5.88444e+07
890	Organoheterocyclic compounds	Olanzapine	0.146188	5.08	313.161	4.83273e+08	3.10409e+08	3.33743e+08	9.47353e+08	1059602146	9.30665e+08	7.70726e+07	2.87138e+07	4.72522e+07
891	Organoheterocyclic compounds	Olopatadine	0.197709	6.72	247.097	6.25282e+08	3.07372e+08	4.64964e+08	4.64626e+08	509358322	4.97938e+08	822113433	4.59663e+08	6.65713e+08
892	Organoheterocyclic compounds	Ondansetron	0.359247	6.463	294.146	1.52041e+07	4.98011e+06	7.42627e+06	3.7576e+07	1.0099e+06	2.6904e+07	1.62046e+06	808072	2.93437e+06
893	Organoheterocyclic compounds	Oxfendazole	0.161755	10.091	316.054	1779124362	994525260	1550453871	1155450179	4.56554e+08	1375780231	1364777329	8.4189e+08	1020433747
894	Organoheterocyclic compounds	Oxolinic acid	0.797571	10.466	262.053	2.43845e+07	9.03473e+06	9.16351e+06	1.92965e+07	1.06079e+07	1.69578e+07	1.10414e+07	1.0607e+07	1.1485e+07
895	Organoheterocyclic compounds	P-aminoazobenzene	0.492357	8.418	198.127	4.07995e+07	7.51896e+07	4.76081e+07	111950361	3.64771e+07	1.08353e+08	6.20012e+07	1.611e+08	1.13099e+08
896	Organoheterocyclic compounds	Papaverine	0.994309	5.888	340.17	8.19135e+07	2.62389e+07	5.32544e+07	4.03236e+07	3.03473e+07	3.12564e+07	8.14612e+07	5.13636e+07	4.10225e+07
897	Organoheterocyclic compounds	Paroxetine	0.787454	8.926	330.168	4.6181e+07	2.15476e+07	3.88289e+07	1.74254e+07	3.19352e+07	2.35727e+07	2.84921e+07	1.20272e+07	2.12885e+07
898	Organoheterocyclic compounds	Paxilline	0.636611	8.883	436.243	4.53952e+06	3.47323e+06	3.41606e+06	7.40145e+06	7.76794e+06	9.8307e+06	1.58503e+07	1.71716e+07	2.35517e+07
899	Organoheterocyclic compounds	Pentostatin	0.95462	0.639	153.066	1.08862e+08	1.06913e+08	106234602	1.48765e+06	1.0924e+08	5.39515e+07	9.71522e+07	1.29101e+08	1.30307e+08
900	Organoheterocyclic compounds	Perphenazine	0.997011	5.765	404.166	7.71044e+06	4.84047e+06	5.12131e+06	7.15766e+06	2.12664e+07	7.22744e+06	1.06284e+07	6.44698e+06	5.32786e+06
901	Organoheterocyclic compounds	Phenazine	0.967026	5.068	181.101	1.58894e+07	1.29054e+07	1.26146e+07	9.58085e+06	2.91742e+07	1.87911e+07	2.12677e+07	9.3601e+06	1.39453e+07
902	Organoheterocyclic compounds	Pheniramine	0.991366	8.737	241.157	9.59974e+07	1.16878e+08	8.99721e+07	123850005	5.39407e+07	1.0257e+08	1.44759e+08	1.61556e+08	1.41891e+08
903	Organoheterocyclic compounds	Picolinamide	0.928424	5.934	123.058	3.20367e+07	5.22633e+07	4.66329e+07	2.99233e+07	3.1732e+07	2.8886e+07	2.45254e+07	4.14344e+07	32532762
904	Organoheterocyclic compounds	Picrotoxinin	0.590955	6.489	275.107	1.51188e+07	7.31494e+06	1.1332e+07	1.48176e+07	2.28446e+07	1.64853e+07	1.57434e+07	1.08778e+07	1.09508e+07
905	Organoheterocyclic compounds	Pindolol	0.79983	6.603	249.171	2.80803e+07	1.15542e+07	1.4532e+07	1.24379e+07	223592240	9.50695e+07	4.61352e+07	4.07695e+06	3.26735e+07
906	Organoheterocyclic compounds	Piroxicam	0.132331	8.973	332.049	1.28699e+07	9.48183e+06	1.16368e+07	5.20098e+06	8.89907e+06	6.61068e+06	1.41748e+07	7.7744e+06	6.57421e+06
907	Organoheterocyclic compounds	Pracinostat	0.413908	4.202	359.236	4.14124e+07	2.29544e+07	3.05626e+07	1.07161e+08	1.39175e+08	1.326e+08	1.50236e+08	1.05368e+08	1.27413e+08
908	Organoheterocyclic compounds	Pravastatin lactone	0.746219	6.285	407.227	1.75508e+07	1.45742e+07	2.02188e+07	1.39606e+08	46412029	1.30838e+08	6.63193e+06	3.22817e+06	2.68519e+07
909	Organoheterocyclic compounds	Prazosin	0.373808	9.875	230.992	9.96185e+07	1.78478e+08	1.0837e+08	115945940	6.96002e+07	1.26514e+08	9.2404e+07	1.09164e+08	1.03311e+08
910	Organoheterocyclic compounds	Primaquine	0.528984	7.252	260.165	970145278	453140320	6.88114e+08	8.84729e+08	9.17065e+08	1020325302	1327659879	7.52204e+08	1040892154
911	Organoheterocyclic compounds	Prochlorperazine	0.0351958	9.687	374.159	1.51425e+07	1.05365e+07	1.40048e+07	1.28761e+07	1.43014e+07	1.36155e+07	1.36206e+07	9.6104e+06	1.23252e+07
912	Organoheterocyclic compounds	Procymidone	0.0375234	10.632	256.032	2.67045e+07	3.18844e+07	1.44271e+07	1.60569e+07	2.0174e+07	2.7726e+07	4.08755e+07	6.80307e+07	7.49991e+07
913	Organoheterocyclic compounds	Promazine	0.921598	5.129	285.14	2.92823e+07	2.31646e+07	2.07257e+07	5.31279e+07	3.50789e+07	4.8488e+07	2.72573e+07	2.37117e+07	2.69303e+07
914	Organoheterocyclic compounds	Prometryne	0.736855	7.298	242.155	3.84363e+07	1.7054e+07	2.60953e+07	3.49915e+07	5.93677e+07	3.71659e+07	4.68733e+07	2.09987e+07	4.00205e+07
915	Organoheterocyclic compounds	Propazine	0.978611	0.586	230.14	1.27999e+07	1.53259e+07	1.24062e+07	1.26693e+07	1.26187e+07	1.79671e+07	1.42969e+07	1.16481e+07	1.24716e+07
916	Organoheterocyclic compounds	Pseudopelletierine	0.884076	11.494	112.088	309340058	1.23245e+08	1.07658e+08	8.26398e+07	5.26404e+08	1.03832e+08	5.1932e+07	5.17495e+07	3.64364e+07
917	Organoheterocyclic compounds	Pyocyanin	0.951397	16.513	211.107	1.3628e+07	1.28897e+07	2.88413e+07	1.23333e+07	2.44507e+07	1.81879e+07	2.01489e+07	1.62377e+07	1.78494e+07
918	Organoheterocyclic compounds	Pyraclostrobin	0.988435	0.749	388.106	4.51717e+07	2.69614e+07	3.53141e+07	2.01822e+08	9.04544e+07	9.7129e+07	1.60872e+06	8.21659e+06	1.67363e+07
919	Organoheterocyclic compounds	Pyridate	0.993701	4.152	379.143	4.97692e+07	1.89141e+07	2.62602e+07	2.36059e+07	1.92172e+07	5.56354e+06	4.00751e+07	5.91192e+07	3.60234e+07
920	Organoheterocyclic compounds	Pyridine	0.999902	1.804	80.0516	3.75346e+08	9.43499e+07	1.31316e+08	1.45684e+08	3.51572e+08	1.72422e+08	7.95445e+07	9.3087e+07	5.95306e+07
921	Organoheterocyclic compounds	Pyridoxamine	0.963696	8.896	169.099	4.65038e+07	4.43197e+07	4.76743e+07	3.55091e+07	5.11923e+07	1.0352e+08	1.47617e+08	3.55147e+07	5.81537e+07
922	Organoheterocyclic compounds	Pyridoxamine 5-phosphate	0.479619	9.832	249.074	2.76649e+07	1.47134e+07	1.54461e+07	2.00297e+07	1.86134e+07	1.8277e+07	1.6775e+07	1.12589e+07	1.83851e+07
923	Organoheterocyclic compounds	Pyroquilon	0.330159	9.987	174.078	9.82898e+07	1.06455e+07	1.01838e+08	3.02562e+07	7.77533e+07	8.03716e+07	3.87416e+07	1.44133e+07	6.2266e+07
924	Organoheterocyclic compounds	Quinaldic acid	0.520282	8.737	174.078	2.42996e+08	3.18063e+08	2.32698e+08	3.34856e+08	2.84154e+08	2.79377e+08	2.4945e+08	2.71033e+08	2.21911e+08
925	Organoheterocyclic compounds	Quinoline	0.297083	7.573	130.053	2.0977e+07	7.1134e+07	2.05241e+07	3.58942e+08	2.81518e+07	2.2565e+07	2.62131e+07	2.15833e+07	3.18663e+07
926	Organoheterocyclic compounds	Roquefortine c	0.481966	1.153	322.134	7.11284e+06	1.09477e+07	8.45959e+06	1.22383e+07	6.89098e+06	8.73456e+06	1.94041e+07	1.74255e+07	1.84661e+07
927	Organoheterocyclic compounds	Rutaecarpine	0.923334	1.02	288.091	9.90716e+07	1.73891e+08	122165555	1.29324e+08	5.83539e+07	8.43884e+07	7.39497e+07	1.06537e+08	1.02545e+08
928	Organoheterocyclic compounds	S-adenosyl-l-homocysteine	0.407442	10.09	193.048	3.98414e+07	2.76152e+07	3.13929e+07	3.88822e+07	2.17571e+07	2.20109e+07	3.33366e+07	2.24478e+07	2.22047e+07
929	Organoheterocyclic compounds	Skimmianine	0.907253	15.954	260.117	5.72037e+06	6.36838e+06	6.20396e+06	6.3459e+06	1.84085e+07	2.60188e+07	8.7192e+06	5.18928e+06	6.41504e+06
930	Organoheterocyclic compounds	Spectinomycin	0.291601	1.804	189.127	2.61e+08	2.81998e+08	282664477	4.67263e+08	5.76566e+08	4.9176e+08	3.87076e+08	4.66411e+08	4.56888e+08
931	Organoheterocyclic compounds	Sulfasalazine	0.991191	8.533	381.082	6462823090	3524995807	5161690702	3983526224	7123837837	4684836825	4984308180	2471675427	3289466319
932	Organoheterocyclic compounds	Tacrine	0.447724	6.693	199.148	1.69786e+07	1.16318e+07	1.2869e+07	1.4468e+07	1.68427e+07	1.57531e+07	1.76921e+07	9.72605e+06	1.24238e+07
933	Organoheterocyclic compounds	Tenofovir	0.695418	4.938	176.096	1.63493e+07	2.02904e+07	1.58332e+07	2.18958e+07	2.01141e+07	1.39309e+07	2.1177e+07	1.487e+07	1.41922e+07
934	Organoheterocyclic compounds	Tetrabenazine	0.370969	1.035	318.187	5.33213e+07	4.05516e+07	3.40521e+07	9.80107e+07	2.14545e+08	1.69745e+08	3.27e+08	1.04955e+08	2.32765e+08
935	Organoheterocyclic compounds	Tetramethrin	0.173817	6.697	286.182	2.83678e+07	1.39363e+07	2.42225e+07	2.03569e+07	2.82157e+07	2.09352e+07	1.73099e+07	1.11998e+07	1.51365e+07
936	Organoheterocyclic compounds	Tetrodotoxin	0.737608	5.18	320.112	2.08192e+06	2.38018e+06	1.83532e+06	5.78802e+06	6.11012e+06	5.95634e+06	1.19026e+07	8.35295e+06	1.21276e+07
937	Organoheterocyclic compounds	Theobromine	0.905323	15.657	181.099	161066288	2.89392e+07	6.0278e+07	7.55347e+07	7.26043e+07	3.56881e+07	7.50527e+07	3.72207e+07	6.20306e+07
938	Organoheterocyclic compounds	Theophylline	0.921197	2.299	181.074	1.65457e+07	6.09905e+06	1.64105e+07	1.06976e+07	1.91369e+07	1.04213e+07	1.64281e+07	1.17281e+07	1.10833e+07
939	Organoheterocyclic compounds	Thiacloprid	0.813284	8.273	253.004	1.64667e+07	1.33978e+07	1.32243e+07	1.76712e+07	1.91433e+07	1.57809e+07	1.59689e+07	1.16528e+07	1.39727e+07
940	Organoheterocyclic compounds	Thiethylperazine	0.721964	6.693	400.209	1.8893e+07	9.58217e+06	1.23263e+07	2.39758e+07	6.88907e+07	4.27188e+07	1.68494e+07	7.21576e+06	2.28959e+07
941	Organoheterocyclic compounds	Thifensulfuron-methyl	0.925088	8.853	388.049	2.30067e+07	1.80614e+07	1.61886e+07	8.8186e+06	3.75231e+06	6.40229e+06	4.39398e+06	6.22606e+06	6.36475e+06
942	Organoheterocyclic compounds	Thioperamide	0.562089	4.463	293.158	2.84683e+07	7.69756e+06	1.73254e+07	3.36591e+07	1.25442e+08	6.97356e+07	3.10345e+07	8.48409e+06	1.63021e+07
943	Organoheterocyclic compounds	Uracil	0.999479	5.201	113.037	1409210977	3.73291e+08	8.27222e+08	5.71643e+08	7.73684e+08	4.05564e+08	6.91734e+08	1.32784e+08	5.68514e+08
944	Organoheterocyclic compounds	Vasicine	0.120233	4.929	189.091	8.96635e+07	9.23415e+07	8.34431e+07	6.52599e+07	9.59783e+07	7.24451e+07	5.26175e+07	9.18439e+07	8.36328e+07
945	Organoheterocyclic compounds	Vasicinone	0.645915	15.864	185.094	9.18059e+07	7.75951e+07	8.74493e+07	8.06708e+07	9.33723e+07	1.31051e+08	9.23181e+07	9.92265e+07	1.02776e+08
946	Organoheterocyclic compounds	Zaleplon	0.166503	7.441	264.106	2.79128e+07	2.83081e+07	2.45042e+07	3.00007e+07	3.82441e+07	3.15703e+07	3.67164e+07	2.32783e+07	4.35196e+07
947	Organoheterocyclic compounds	Zolpidem	0.973119	5.046	235.123	5.97633e+08	6.70188e+08	5.29378e+08	1187701888	7.47201e+08	1084424009	962529544	1351692121	1426684873
948	Organoheterocyclic compounds	Zonisamide	0.00824481	7.266	132.039	7.41336e+06	3.75369e+06	5.34853e+06	5.36609e+06	1.18127e+07	7.02754e+06	3.5172e+06	1.09415e+06	2.39956e+06
949	Organosulfur compounds	Cycloate	0.881773	16.412	216.128	3.3787e+07	2.48672e+07	7.27952e+07	3.26887e+07	9.56583e+07	7.90382e+07	7.34321e+07	3.14595e+07	4.38085e+07
950	Organosulfur compounds	Diallyl sulfide	0.726067	9.458	115.04	1.73084e+07	1.80672e+07	1.38049e+07	2.71452e+07	3.92844e+07	1.59548e+07	2.78999e+07	2.29391e+07	2.30658e+07
951	Organosulfur compounds	Metribuzin	0.933287	3.193	187.112	1.17005e+08	1.08133e+08	1.25744e+08	1.21668e+08	2.0307e+08	178554858	1.2478e+08	1.26658e+08	1.22624e+08
952	Organosulfur compounds	S-ethyl dipropylthiocarbamate	0.38701	6.005	190.111	4.18614e+07	2.73938e+07	3.40345e+07	1.18257e+07	1.44492e+07	1.20948e+07	7.12864e+06	6.82462e+06	6.72647e+06
953	Organosulfur compounds	Triallate	3.41e-05	8.258	263.949	1.1672e+08	6.13086e+07	7.07366e+07	8.2518e+07	1.50847e+08	8.2634e+07	1.13787e+08	4.08071e+07	7.64726e+07
954	Organosulfur compounds	Vernolate	0.867702	6.642	128.085	3.0752e+07	6.18844e+07	3.44846e+07	3.00077e+07	3.18024e+07	5.0542e+07	3.66678e+07	2.79951e+07	1.96785e+07
955	Phenylpropanoids and polyketides	2-methoxycinnamaldehyde	0.984926	8.446	163.089	3.23467e+07	4.77432e+07	3.84097e+07	4.01646e+07	2.62766e+07	3.40975e+07	4.10924e+07	2.39248e+07	2.83108e+07
956	Phenylpropanoids and polyketides	2'-deoxyguanosine 5'-diphosphate	0.0726388	10.756	472.019	1.29007e+08	1.57721e+08	1.07201e+08	8.75817e+07	1.75446e+08	9.05848e+07	2.09569e+08	1.33572e+08	1.28409e+08
957	Phenylpropanoids and polyketides	3,4-dihydrocoumarin	0.692979	15.434	149.073	4.01614e+08	397838480	4.2448e+08	4.16124e+08	4.76552e+08	4.12072e+08	4.40074e+08	3.64625e+08	3.87252e+08
958	Phenylpropanoids and polyketides	3,4-dimethoxycinnamic acid	0.94161	1.061	209.093	3.19872e+07	2.84393e+07	3.1682e+07	1.23997e+07	2.39104e+06	3.47007e+07	8.78671e+06	2.27988e+07	1.46907e+07
959	Phenylpropanoids and polyketides	4-Hydroxycinnamic acid	0.8418	6.775	147.047	5.85548e+06	4.30083e+06	6.03016e+06	4.51854e+06	2.6301e+07	5.14897e+06	2.94684e+06	2.82739e+06	4.44316e+06
960	Phenylpropanoids and polyketides	4-hydroxytamoxifen	0.10474	7.864	388.226	1.135e+07	5.50289e+06	1.20652e+07	1.37239e+07	1.94974e+07	1.41725e+07	1.69413e+07	6.16025e+06	1.2715e+07
961	Phenylpropanoids and polyketides	7-amino-4-methylcoumarin	0.545579	0.816	176.074	1.16425e+07	3.26706e+07	8.63975e+06	5.6797e+07	6.32331e+06	4.59059e+06	5.52567e+06	4.53369e+06	4.84252e+06
962	Phenylpropanoids and polyketides	7-ethoxycoumarin	0.439644	10.243	191.083	3.53245e+07	3.54435e+07	3.48972e+07	4.24524e+07	4.49525e+07	4.26108e+07	3.44709e+07	1.08993e+07	2.23544e+07
963	Phenylpropanoids and polyketides	Aflatoxin b2	0.991863	4.529	315.111	3.61581e+07	1.72945e+07	2.53484e+07	8.60935e+07	1.40954e+07	2.6377e+07	1.16271e+08	3.26259e+07	5.37713e+07
964	Phenylpropanoids and polyketides	Aflatoxin g1	0.998549	4.859	329.07	1.4653e+07	4.81652e+06	8.18344e+06	1.55335e+08	2.76273e+08	1.63087e+08	5.80749e+08	3.81212e+08	2.45988e+08
965	Phenylpropanoids and polyketides	Benzyl cinnamate	0.516897	3.924	221.085	5.92081e+07	9.5056e+07	6.6355e+07	4.2575e+07	3.69075e+07	1.14558e+07	1.86429e+07	2.27113e+07	3.70386e+07
966	Phenylpropanoids and polyketides	Bergaptol	0.993495	7.362	203.057	6.90345e+07	1.97694e+08	1.15847e+08	8.58218e+07	1.27777e+08	1.35079e+08	1.28077e+08	1.16066e+08	1.02946e+08
967	Phenylpropanoids and polyketides	Caffeate	0.540859	10.785	181.03	3.90974e+08	3.23884e+08	4.35469e+08	658620760	1.43346e+08	2.67723e+08	2.58389e+08	5.307e+08	3.98668e+08
968	Phenylpropanoids and polyketides	Conferone	0.425426	9.05	381.216	1.0587e+07	1.02802e+07	8.22018e+06	3.29033e+07	2.30223e+07	2.92641e+07	2.84774e+07	2.1686e+07	24605576
969	Phenylpropanoids and polyketides	Coumafuryl	0.891163	0.555	137.071	2.47283e+07	2.53023e+07	2.61342e+07	1.15558e+07	2.45853e+07	2.3449e+07	2.8862e+07	2.82155e+06	2.36564e+07
970	Phenylpropanoids and polyketides	Cyanidin 3,5-diglucoside	0.0170738	0.747	611.468	647574	4.44464e+06	1.07034e+06	777106	762395	2.08845e+06	4.88552e+06	1.59362e+07	8.10314e+06
971	Phenylpropanoids and polyketides	Daidzin	0.997305	4.256	417.125	1.04498e+07	7.33935e+07	5.40355e+07	6.52928e+07	1.93072e+07	6.77834e+07	5.63376e+07	9.9074e+06	4.90463e+07
972	Phenylpropanoids and polyketides	Daunorubicin	0.988775	6.664	363.096	1.55585e+07	6.07824e+07	4.07784e+07	1.69116e+07	1.98773e+06	1.862e+07	6.84923e+06	2.78796e+07	1.98534e+07
973	Phenylpropanoids and polyketides	Decursinol	0.0956937	8.572	247.083	5.12181e+06	9.8101e+06	5.0575e+06	9.20682e+06	3.24516e+06	4.02534e+07	7.71562e+06	9.86433e+06	7.88356e+06
974	Phenylpropanoids and polyketides	Demethylnobiletin	0.791434	4.163	389.113	2.90509e+07	8.35909e+06	2.38564e+07	1.61413e+07	6.64011e+07	6.5688e+07	1.25585e+07	8.63031e+06	2.4436e+07
975	Phenylpropanoids and polyketides	Dihydromethysticin	0.219605	3.666	161.048	3573627093	1930576828	1981156987	3613700149	2636133982	9.94479e+08	1688437304	5.95548e+08	2818621798
976	Phenylpropanoids and polyketides	Diosmetin	0.272107	5.231	301.095	1.32537e+07	1.56266e+07	1.44934e+07	3.37895e+07	4.63468e+07	2.10383e+07	8.21767e+06	1.65775e+07	1.34836e+07
977	Phenylpropanoids and polyketides	DL-3-Phenyllactic acid	0.8847	5.093	131.052	4.11726e+07	1.44162e+07	1.94486e+07	1.12985e+07	1.43646e+07	1.09195e+07	2.70836e+07	9.82695e+06	3.09697e+07
978	Phenylpropanoids and polyketides	Entacapone	0.375687	1.621	288.089	2.19005e+07	4.31368e+07	6.28355e+07	3.81881e+07	3.35325e+07	3.2411e+07	2.22558e+07	2.28667e+07	5.29515e+07
979	Phenylpropanoids and polyketides	Epothilone b	0.0735077	0.846	490.27	1.65621e+07	3.71394e+06	1.11948e+07	3.06028e+06	5.21921e+06	1.16402e+06	5.7487e+06	278532	3.35551e+06
980	Phenylpropanoids and polyketides	Esculetin	0.0408456	10.128	379.05	5.40087e+07	4.1551e+07	5.41629e+07	4.97349e+07	8.37623e+07	4.5246e+07	3.16285e+07	1.90434e+07	3.01279e+07
981	Phenylpropanoids and polyketides	Hydroxyphenyllactic acid	0.978784	7.453	165.054	140807831	8.61621e+07	1.10438e+08	9.08514e+07	8.34305e+07	1.11625e+08	1.16614e+08	8.977e+07	1.07523e+08
982	Phenylpropanoids and polyketides	Ibuprofen	0.753963	3.835	207.142	1.02597e+07	1.26659e+07	1.22764e+07	1.02455e+07	1.95409e+07	9.34437e+06	5.41493e+07	1.32769e+07	4.45458e+07
983	Phenylpropanoids and polyketides	Isoorientin	0.693099	10.111	395.07	3.42473e+07	3.07312e+07	6.18879e+07	6.67281e+07	3.92642e+07	6.70006e+07	1.09058e+08	3.91957e+07	3.75988e+07
984	Phenylpropanoids and polyketides	Latrunculin b	0.509903	9.726	378.153	1.30493e+07	1.08199e+07	1.31755e+07	1.0264e+07	6.6447e+06	9.01961e+06	1.11007e+07	7.02063e+06	1.04336e+07
985	Phenylpropanoids and polyketides	Minocycline	0.000370455	9.804	440.984	4.97562e+06	5.2092e+06	4.70618e+06	6.40391e+06	898183	3.11198e+06	1.11348e+06	3.80088e+06	3.36929e+06
986	Phenylpropanoids and polyketides	Moxidectin	0.17502	5.301	622.379	4.06259e+06	1.8025e+07	1.10978e+07	7.74335e+06	8.2681e+06	8.70672e+06	8.41018e+06	4.22322e+06	7.31034e+06
987	Phenylpropanoids and polyketides	Myricitrin	0.00210931	10.788	502.972	1.51867e+08	1.71126e+08	1.94081e+08	6.50602e+07	5.94441e+07	2.04233e+08	1.49108e+08	1.42665e+08	7.41444e+07
988	Phenylpropanoids and polyketides	Naringenin	0.996044	5.08	273.081	2.22546e+06	1.09694e+06	1.43917e+06	2.57452e+07	1.8359e+07	1.73667e+07	4.12838e+07	1.04412e+07	2.93503e+07
989	Phenylpropanoids and polyketides	Phlorizin	0.678129	6.971	437.152	7.69663e+06	1.03068e+07	1.08292e+07	1.26207e+07	3.42117e+06	8.04351e+06	4.4491e+06	8.66293e+06	8.21297e+06
990	Phenylpropanoids and polyketides	Piperlongumine	0.154829	1.75	340.114	510848	1.09521e+06	1.256e+06	2.69006e+07	1.37641e+06	3.28349e+06	6.63548e+06	3.38789e+06	9.38796e+06
991	Phenylpropanoids and polyketides	Polydatin	0.437607	9.458	271.083	1.1766e+07	8.45272e+06	9.81566e+06	1.3593e+07	1.43017e+07	1.39805e+07	2.28291e+07	1.70619e+07	2.31445e+07
992	Phenylpropanoids and polyketides	Propafenone	0.188084	1.107	364.197	3.76205e+06	1.47753e+06	2.27652e+06	7.42691e+06	2.97311e+07	2.34524e+07	1.18305e+07	4.19273e+06	1.03363e+07
993	Phenylpropanoids and polyketides	Quercetagetin	0.0889566	10.771	319.026	7.87554e+06	6.37914e+06	6.50929e+06	9.42918e+06	6.56122e+06	5.05525e+06	6.9147e+06	4.21201e+06	4.58102e+06
994	Phenylpropanoids and polyketides	Retrorsine	0.718112	5.255	352.172	1.09598e+08	9.14912e+07	8.47197e+07	3.53841e+08	2.4616e+08	2.82965e+08	5.70496e+07	3.16341e+07	3.15862e+07
995	Phenylpropanoids and polyketides	Rhaponticin	0.89892	0.976	271.099	5.91453e+07	1.20078e+08	1.3237e+08	4.04772e+07	4.12808e+07	3.07858e+07	2.71695e+07	3.05346e+07	6.50925e+07
996	Phenylpropanoids and polyketides	Saponarin	0.803387	5.521	577.179	1.46913e+07	3.52307e+06	1.34705e+07	2.3095e+06	7.95296e+06	2.30517e+06	1.82214e+07	6.56569e+06	6.42217e+06
997	Phenylpropanoids and polyketides	Senecionine	0.758168	6.656	308.203	8.3509e+07	5.52396e+07	6.56966e+07	1.96699e+08	2.18379e+08	1.61945e+08	7.25204e+07	4.74283e+07	5.76407e+07
998	Phenylpropanoids and polyketides	Tamoxifen	0.394005	7.907	394.205	4.26413e+06	3.08475e+06	3.1075e+06	6.41306e+06	1.02362e+07	9.88451e+06	5.57629e+06	3.44293e+06	4.84178e+06
999	Phenylpropanoids and polyketides	Tangeritin	0.992979	0.865	373.128	1.99635e+07	2.06954e+07	1.86063e+07	1.17915e+07	9.9262e+06	9.60651e+06	4.50785e+06	3.88669e+06	4.59166e+06
1000	Phenylpropanoids and polyketides	Trans-2-hydroxycinnamic acid	0.133989	7.042	165.054	8.36628e+07	1.04684e+08	1.18557e+08	7.12891e+07	3.88158e+07	8.50937e+07	82464666	1.13117e+08	1.05146e+08
1001	Phenylpropanoids and polyketides	Trifolirhizin	0.247431	6.231	464.175	1.36361e+07	8.02913e+06	1.09829e+07	1.9089e+07	2.44779e+07	1.95523e+07	1.83018e+07	9.09341e+06	1.50302e+07
1002	Phenylpropanoids and polyketides	Zearalenone	0.529193	7.495	319.146	3.90575e+07	2.3872e+07	2.92265e+07	3.3504e+07	5.21705e+07	3.54818e+07	5.05775e+07	2.60202e+07	3.52878e+07
rt: chromatographic retention time of the substance.
Mass: mass to charge ratio of material characteristic ions.
S1, S2, and S3 represents young fruit stage (45 days after fruit setting), coloration stage (60 days after fruit setting), and maturity stage (80 days after fruit setting) of P. ligularis fruit, respectively.
