# Supplementary material for: Microbiome and Metabolome Illustrate the Correlations Between Endophytes and Flavor Metabolites in Passiflora ligularis Fruit Juice
Source: Int J Mol Sci. 2025 Feb 27;26(5):2151. doi: 10.3390/ijms26052151 (PMC11900049; doi:10.3390/ijms26052151)
Supplement: Supplementary file 1 [file ijms-26-02151-s001.zip › ijms-3458063-supplementary/Supplementary/Table S11 .xls]

## Sheet: S1 vs S2
Table S11. Differentially accumulated non-volatile flavor metabolites in pairwise comparison in the fruit juices of three developmental stages of P. ligularisfruit.
SuperClass	Non-volatile flavor metabolites names	Score	RT	Mass	Relative amount of non-volatile flavor metabolites in the fruit juice of S1	Relative amount of non-volatile flavor metabolites in the fruit juice of S2	VIP	p-value	Fold change	Log_foldchange
Alkaloids and derivatives	.alpha.-ergocryptine	5.656	496.349	0.0110224	4.97001e+08	1.66097e+09	6.30887	0.0270628	0.299224	1.7407
Alkaloids and derivatives	Ajmaline	1.086	309.186	0.237041	8.40702e+07	3.10426e+08	2.96597	0.00100345	0.270822	1.88458
Alkaloids and derivatives	Anabasine	8.896	146.119	0.472791	2.37603e+08	4.27609e+08	2.6782	0.00172166	0.555654	0.847741
Alkaloids and derivatives	Anisodamine	4.801	140.085	0.70244	4.18313e+08	5.82066e+08	2.41076	0.00453237	0.718669	0.4766
Alkaloids and derivatives	Matrine	6.178	249.176	0.814815	3.36934e+08	2.46061e+08	1.78621	0.014357	1.36931	-0.453449
Alkaloids and derivatives	Cytochalasin b	4.907	426.247	0.360548	2.07601e+07	9.34861e+07	1.63175	0.00259399	0.222066	2.17094
Alkaloids and derivatives	Pentazocine	6.422	218.133	0.86216	1.09672e+08	6.63046e+07	1.3084	0.00154997	1.65406	-0.726016
Alkaloids and derivatives	Cinchonidine	1.131	295.171	0.201116	4.36039e+07	8.7055e+07	1.16859	0.0228128	0.500878	0.99747
Alkaloids and derivatives	Norcodeine	9.293	286.142	0.584728	4.87075e+07	8.52947e+07	1.07728	0.0190212	0.57105	0.808312
Alkaloids and derivatives	Rotundine	7.857	356.2	0.645769	3.38402e+07	7.00393e+07	1.06838	0.0220931	0.48316	1.04943
Alkaloids and derivatives	Cytochalasin e	5.588	518.233	0.0715223	4.62063e+07	7.72283e+07	1.04819	0.00292226	0.598308	0.74104
Benzenoids	Tebuconazole	4.873	308.14	0.0617781	6.13628e+07	1.38685e+09	7.29971	5.31689e-05	0.0442462	4.4983
Benzenoids	Propranolol	4.545	260.166	0.279963	2.88069e+08	9.53967e+08	4.95494	0.00290268	0.301969	1.72753
Benzenoids	[6]-gingerol	0.949	277.161	0.513996	1.31427e+08	9.35757e+08	4.91754	0.0489519	0.140449	2.83188
Benzenoids	Venlafaxine	7.338	260.202	0.304531	4.25219e+08	3.3106e+07	3.62791	0.0422158	12.8442	-3.68304
Benzenoids	Aniline	8.799	94.0663	0.775439	5.7145e+08	8.88421e+08	3.54855	0.000745898	0.64322	0.636617
Benzenoids	Terfenadine	5.738	454.302	0.749807	1.28162e+08	3.83816e+08	2.85567	0.0489408	0.333916	1.58244
Benzenoids	Oxethazaine	6.544	336.209	0.864316	7.88914e+07	2.57421e+08	2.48329	0.0103387	0.306468	1.70619
Benzenoids	Cocaine	5.682	304.171	0.389443	2.1862e+08	3.59252e+08	2.03286	0.0356586	0.608541	0.716573
Benzenoids	Pargyline	0.884	160.134	0.0478502	3.134e+06	8.72704e+07	1.83706	0.000102753	0.0359114	4.79942
Benzenoids	Etofenprox	5.699	394.241	0.164644	5.53833e+07	1.45769e+08	1.81548	0.00595408	0.379939	1.39616
Benzenoids	Proadifen	1.075	376.233	0.316098	1.28413e+07	7.39617e+07	1.51191	0.00321428	0.17362	2.52599
Benzenoids	Opipramol	5.388	364.23	0.368652	2.41504e+07	7.94539e+07	1.42761	0.00285151	0.303955	1.71807
Benzenoids	Isoproterenol	14.885	194.119	0.905005	7.52942e+07	1.77406e+07	1.42392	0.0216412	4.24418	-2.08549
Benzenoids	Mescaline	4.615	212.107	0.921056	7.02437e+07	1.26337e+08	1.40701	0.00455791	0.556001	0.846841
Benzenoids	.alpha.-asarone	4.697	209.096	0.531166	1.05535e+08	1.68005e+08	1.31233	0.0381292	0.628163	0.670789
Benzenoids	N-methyltyramine	6.559	121.04	0.727053	4.90719e+07	1.05712e+07	1.19367	0.000684218	4.64206	-2.21476
Benzenoids	Paclobutrazol	2.963	294.15	0.507043	6.36561e+06	4.82841e+07	1.16934	0.0226096	0.131836	2.92318
Benzenoids	Bisoprolol	1.111	348.201	0.113857	4.19957e+06	4.67449e+07	1.16738	0.0322532	0.0898403	3.47649
Benzenoids	Sufentanyl	4.64	387.221	0.685016	2.52492e+06	3.55765e+07	1.13673	0.00021412	0.0709714	3.81662
Benzenoids	Verapamil	5.965	455.295	0.0515421	1.00223e+06	2.88626e+07	1.06612	5.76292e-06	0.0347241	4.84792
Benzenoids	Butylated hydroxytoluene	2.503	243.173	0.503503	1.0457e+07	3.60291e+07	1.01813	0.000218012	0.290238	1.78469
Benzenoids	Trospium	5.926	392.225	0.635523	7.57973e+06	3.51844e+07	1.00822	0.00357296	0.215429	2.21472
Lipids and lipid-like molecules	Valerenic acid	6.426	235.155	0.782171	4.5857e+09	2.26506e+09	8.88656	0.0286647	2.02454	-1.0176
Lipids and lipid-like molecules	Lpc 18:1	5.609	522.365	0.916312	2.78058e+08	8.82928e+08	4.41366	0.0402471	0.314927	1.66691
Lipids and lipid-like molecules	Cevadine	5.615	492.307	0.53507	3.54071e+08	7.59385e+08	3.58273	0.0417021	0.46626	1.10079
Lipids and lipid-like molecules	Decanoyl-l-carnitine	1.092	316.229	0.0463063	7.42622e+07	3.08522e+08	2.99856	0.00142472	0.240703	2.05467
Lipids and lipid-like molecules	Talatisamine	0.789	422.275	0.25036	1.94425e+07	2.04084e+08	2.47178	0.0129304	0.0952671	3.39188
Lipids and lipid-like molecules	.alpha.-ionone	4.261	193.162	0.881889	8.43056e+07	2.56636e+08	2.3383	0.0202315	0.328503	1.60602
Lipids and lipid-like molecules	Solasodine	6.195	452.286	0.0681405	1.98288e+07	1.5187e+08	2.15187	0.0110643	0.130564	2.93717
Lipids and lipid-like molecules	6-ketoprostaglandin f1.alpha.	6.22	393.223	0.40907	2.54656e+07	1.42536e+08	2.04396	0.0120514	0.178661	2.4847
Lipids and lipid-like molecules	Adrenosterone	4.779	283.182	0.49241	5.54438e+07	1.63982e+08	1.92343	0.00879197	0.338109	1.56444
Lipids and lipid-like molecules	Trilostane	7.902	294.187	0.661662	1.69337e+08	2.83717e+08	1.83809	0.04174	0.596852	0.744554
Lipids and lipid-like molecules	1-stearoyl-2-hydroxy-sn-glycero-3-phosphocholine	3.982	506.343	0.0236379	1.57539e+07	8.99748e+07	1.65475	0.00656323	0.175093	2.51381
Lipids and lipid-like molecules	Tauroursodeoxycholic acid	6.181	522.293	0.232126	5.53555e+07	1.34928e+08	1.65235	0.0304005	0.41026	1.28539
Lipids and lipid-like molecules	Withaferin a	6.194	435.25	0.57925	1.03737e+07	8.21629e+07	1.63734	0.00397562	0.126258	2.98556
Lipids and lipid-like molecules	Aucubin	5.085	385.098	0.373342	1.00806e+08	3.63305e+07	1.56433	0.0015608	2.77468	-1.47232
Lipids and lipid-like molecules	Cholic acid	6.042	431.294	0.40908	6.82116e+07	1.39375e+08	1.48266	0.0249531	0.489409	1.03089
Lipids and lipid-like molecules	Medroxyprogesterone	7.051	345.256	0.736386	6.07127e+07	1.22541e+08	1.33629	0.0418902	0.495449	1.01319
Lipids and lipid-like molecules	Baccatin iii	0.884	327.171	0.221583	4.7397e+06	5.10563e+07	1.33272	0.00130723	0.0928328	3.42922
Lipids and lipid-like molecules	Gamabufotalin	9.371	403.233	0.945085	5.38279e+07	1.02879e+08	1.28288	0.00807284	0.523216	0.93452
Lipids and lipid-like molecules	11.beta.,21-dihydroxy-5.beta.-pregnane-3,20-dione	5.36	331.204	0.0966423	7.43285e+06	4.82225e+07	1.26896	6.13416e-05	0.154137	2.69772
Lipids and lipid-like molecules	Crustecdysone	6.363	498.339	0.0279345	2.33637e+07	6.8054e+07	1.26635	0.00463464	0.343311	1.54241
Lipids and lipid-like molecules	Glycochenodeoxycholate	6.372	472.322	0.733221	4.16858e+07	9.16327e+07	1.25627	0.0215494	0.454923	1.13631
Lipids and lipid-like molecules	Manoalide	6.226	417.279	0.661224	3.69211e+07	8.00115e+07	1.24052	0.00351756	0.461447	1.11576
Lipids and lipid-like molecules	Monomethyl glutaric acid	6.419	101.062	0.99875	5.07025e+07	9.68492e+07	1.18805	0.0282552	0.52352	0.933684
Lipids and lipid-like molecules	Farnesal	7.122	221.19	0.00427405	1.23801e+07	4.97872e+07	1.16971	0.00100931	0.24866	2.00776
Lipids and lipid-like molecules	7.alpha.,27-dihydroxycholesterol	0.753	441.337	0.445743	3.89087e+06	4.50482e+07	1.13208	0.0323189	0.0863712	3.53331
Lipids and lipid-like molecules	Trihydroxycholestanoic acid	0.705	468.39	0.600994	9.46541e+07	5.4581e+07	1.12968	0.0222151	1.73419	-0.794265
Lipids and lipid-like molecules	Menthofuran	4.327	151.115	0.808494	1.23679e+07	5.11989e+07	1.11964	0.0423421	0.241566	2.04951
Lipids and lipid-like molecules	Teprenone	5.736	313.28	0.926175	1.54237e+07	5.41055e+07	1.11514	0.0486574	0.285068	1.81062
Lipids and lipid-like molecules	3-hydroxyvalproic acid	15.113	125.109	0.482608	9.84677e+07	5.81628e+07	1.10128	0.0320882	1.69297	-0.759553
Lipids and lipid-like molecules	9e,11e-octadecadienoic acid	6.221	263.242	0.0342611	8.28611e+06	4.08104e+07	1.00031	0.0402376	0.203039	2.30017
Nucleosides, nucleotides, and analogues	Cytarabine	6.619	244.098	0.999921	1.50358e+08	2.62878e+08	1.99475	0.0146951	0.571967	0.805997
Nucleosides, nucleotides, and analogues	Uridine 5'-diphosphate	9.619	405.011	0.998433	8.62053e+07	3.0379e+07	1.4454	0.00741951	2.83766	-1.5047
Organic acids and derivatives	DL-arginine	7.514	158.084	0.582466	1.50757e+10	8.03152e+09	17.0043	1.98415e-05	1.87706	-0.908478
Organic acids and derivatives	DL-proline	7.709	116.073	0.999995	1.2669e+10	9.2396e+09	10.3611	0.031498	1.37117	-0.455405
Organic acids and derivatives	Val-Arg	4.295	274.182	0.0601059	1.33569e+09	3.87061e+09	9.35675	0.0106309	0.345085	1.53498
Organic acids and derivatives	Ile-Phe	5.337	279.176	0.997656	1.72681e+09	3.77144e+09	8.97092	6.98328e-05	0.457864	1.12701
Organic acids and derivatives	D-glutamine	8.729	147.078	0.975882	3.10538e+09	1.5108e+09	7.34435	0.00524577	2.05545	-1.03945
Organic acids and derivatives	.gamma.-aminobutyric acid	8.698	104.072	0.983323	1.65644e+09	2.96875e+09	6.77074	0.00704283	0.557959	0.841768
Organic acids and derivatives	DL-Glutamic acid	8.961	148.062	0.998766	6.55148e+09	7.79262e+09	6.01215	0.0286106	0.840729	0.250288
Organic acids and derivatives	Ala-Ala	4.271	161.095	0.613771	2.19353e+09	1.40908e+09	5.35169	0.00842037	1.55671	-0.6385
Organic acids and derivatives	Val-Phe	5.51	265.16	0.989026	1.01254e+09	1.79895e+09	5.21367	0.00346744	0.562853	0.82917
Organic acids and derivatives	1-amino-1-cyclopentanecarboxylate	8.794	130.087	0.100826	1.30863e+09	1.91568e+09	4.93566	0.000144719	0.683116	0.549798
Organic acids and derivatives	Leu-Ile	0.938	245.188	0.398287	1.40911e+08	7.13161e+08	4.16876	0.0451348	0.197586	2.33945
Organic acids and derivatives	Betaine	7.08	118.089	0.997834	9.38175e+07	4.6756e+08	3.85351	1.60793e-05	0.200653	2.31722
Organic acids and derivatives	L-homoarginine	2.737	144.105	0.739462	8.90223e+08	4.79495e+08	3.74603	0.0249463	1.85658	-0.89265
Organic acids and derivatives	Creatinine	5.429	114.069	0.999356	4.0222e+08	1.10661e+08	3.44276	0.000310632	3.6347	-1.86183
Organic acids and derivatives	Ile-Trp	5.481	318.187	0.974152	4.76087e+08	8.44723e+08	3.29278	0.0365008	0.563601	0.827254
Organic acids and derivatives	Phe-met	5.324	297.132	0.997419	7.57021e+07	2.55123e+08	2.68706	3.96872e-05	0.296728	1.75279
Organic acids and derivatives	Val-Thr	3.056	219.138	0.981933	9.38681e+07	2.9552e+08	2.51892	0.0384886	0.317638	1.65455
Organic acids and derivatives	Arg-Leu	6.924	288.208	0.935382	1.01999e+08	2.63145e+08	2.38928	0.0042603	0.387616	1.3673
Organic acids and derivatives	Arg-Ala	4.062	246.15	0.0558914	5.83575e+07	1.49561e+08	1.84033	0.0019244	0.390191	1.35775
Organic acids and derivatives	Val-Lys	8.791	246.183	0.903399	1.95644e+08	2.93239e+08	1.83844	0.00916892	0.667185	0.583842
Organic acids and derivatives	Arg-Ile	6.683	288.191	0.187626	9.99127e+07	1.66126e+08	1.50509	0.00695501	0.601429	0.733534
Organic acids and derivatives	Met-Gly	6.925	207.084	0.955782	1.59989e+08	2.1868e+08	1.48118	0.000377734	0.731614	0.450845
Organic acids and derivatives	Asp-Leu	5.116	247.116	0.831975	3.58879e+07	8.20497e+07	1.3304	0.00439382	0.437393	1.193
Organic acids and derivatives	Arg-cys	5.798	278.144	0.854847	5.8858e+07	1.51452e+07	1.31956	8.04146e-05	3.88625	-1.95838
Organic acids and derivatives	Iprovalicarb	2.421	203.143	0.818952	2.65369e+07	7.91514e+07	1.3143	0.0178376	0.335267	1.57662
Organic acids and derivatives	O-acetyl-l-homoserine	0.901	162.059	0.800214	1.23705e+08	7.71635e+07	1.25854	0.0165477	1.60315	-0.680908
Organic acids and derivatives	Tyr-Met	5.864	313.128	0.966345	3.85683e+07	8.42308e+07	1.25705	0.00937354	0.457888	1.12693
Organic acids and derivatives	Thr-Asp	1.078	235.115	0.38532	9.43314e+06	4.95374e+07	1.22934	0.00292445	0.190425	2.39271
Organic acids and derivatives	Clindamycin	0.967	425.2	0.751268	5.04735e+07	1.4205e+07	1.1813	0.00325851	3.55323	-1.82913
Organic acids and derivatives	Ile-Tyr	6.677	295.171	0.9664	4.10228e+06	4.37058e+07	1.15372	0.0224538	0.0938612	3.41333
Organic acids and derivatives	Glu-Glu	9.747	277.105	0.784769	1.84032e+08	1.43074e+08	1.14161	0.0468204	1.28627	-0.363199
Organic acids and derivatives	Trp-Thr	6.115	306.151	0.94916	3.71306e+07	7.68002e+07	1.12154	0.0185669	0.48347	1.0485
Organic acids and derivatives	Canavanine	4.77	177.091	0.171098	3.07287e+07	7.31489e+07	1.11679	0.0390442	0.420084	1.25125
Organic nitrogen compounds	Histamine	8.795	112.077	0.673886	4.95278e+08	7.79675e+08	3.34506	0.00246264	0.635237	0.654634
Organic nitrogen compounds	N-butylamine	6.812	74.0984	0.40064	3.96156e+08	2.55614e+08	2.27581	0.00358348	1.54982	-0.632102
Organic oxygen compounds	Glycerol	5.266	93.047	0.697058	1.46723e+09	6.33999e+08	5.64265	0.00293649	2.31425	-1.21054
Organic oxygen compounds	Diacetyl	8.698	87.0452	0.990453	4.67576e+08	7.84987e+08	3.45491	0.000748905	0.595648	0.747468
Organic oxygen compounds	Allose	6.72	203.057	0.139537	4.02258e+08	2.05498e+08	2.50466	0.0307188	1.95748	-0.968998
Organic oxygen compounds	Melezitose	9.457	522.207	0.762783	9.08689e+08	1.1048e+09	2.40493	0.0490526	0.82249	0.281931
Organic oxygen compounds	Geneticin	5.828	249.132	0.152769	4.87296e+08	6.13074e+08	1.92318	0.0384612	0.794841	0.331262
Organic oxygen compounds	L-rhamnose	6.586	111.058	0.129403	1.64214e+08	7.16201e+07	1.79751	0.00286846	2.29285	-1.19714
Organic oxygen compounds	N-acetylneuraminate	7.503	310.146	0.634279	7.68619e+06	7.94234e+07	1.68354	0.000302191	0.0967749	3.36922
Organoheterocyclic compounds	Indoleacetic acid	8.798	176.093	0.929392	2.14005e+10	2.79986e+10	15.1921	0.00246983	0.76434	0.387714
Organoheterocyclic compounds	Niacinamide	2.289	123.058	0.998562	6.33516e+09	2.19854e+09	11.4607	0.026329	2.88153	-1.52684
Organoheterocyclic compounds	Hypoxanthine	5.324	137.049	0.999778	1.45846e+08	2.88102e+09	10.2814	0.00087237	0.0506229	4.30407
Organoheterocyclic compounds	Methohexital	1.036	263.147	0.309357	1.13421e+08	7.25775e+08	4.88542	0.000484538	0.156276	2.67783
Organoheterocyclic compounds	Olanzapine	5.08	313.161	0.146188	3.65292e+08	9.67071e+08	4.68765	0.00399908	0.377731	1.40457
Organoheterocyclic compounds	Cannabinol	0.904	293.187	0.19959	1.1807e+08	5.7664e+08	4.17804	0.00295715	0.204755	2.28803
Organoheterocyclic compounds	Zolpidem	5.046	235.123	0.973119	5.81644e+08	1.02594e+09	3.66123	0.0313952	0.566939	0.818734
Organoheterocyclic compounds	N-ethylmaleimide	4.29	144.068	0.69141	1.34053e+09	9.83926e+08	3.39173	0.0378725	1.36243	-0.446178
Organoheterocyclic compounds	Spectinomycin	1.804	189.127	0.291601	2.77082e+08	5.06837e+08	2.88446	0.00928973	0.546688	0.871211
Organoheterocyclic compounds	Acridine orange	9.43	266.162	0.592092	1.55724e+08	3.42618e+08	2.73995	2.39253e-05	0.454512	1.13761
Organoheterocyclic compounds	3-methyladenine	6.632	150.08	0.999159	2.25609e+08	1.0731e+08	2.18956	0.000122527	2.1024	-1.07204
Organoheterocyclic compounds	5-(2-hydroxyethyl)-4-methylthiazole	1.065	144.048	0.998211	2.00146e+08	9.51801e+07	2.0206	2.6564e-05	2.10281	-1.07232
Organoheterocyclic compounds	Tetrabenazine	1.035	318.187	0.370969	4.04943e+07	1.63011e+08	1.93593	0.0434133	0.248414	2.00918
Organoheterocyclic compounds	Pracinostat	4.202	359.236	0.413908	3.1373e+07	1.27884e+08	1.88612	0.00364553	0.245324	2.02724
Organoheterocyclic compounds	Pravastatin lactone	6.285	407.227	0.746219	1.81406e+07	1.11923e+08	1.78199	0.0095754	0.162081	2.62521
Organoheterocyclic compounds	Pyraclostrobin	0.749	388.106	0.988435	3.56903e+07	1.21634e+08	1.67257	0.0232962	0.293425	1.76894
Organoheterocyclic compounds	Dibucaine	3.547	344.234	0.465133	9.68846e+07	2.10131e+07	1.58357	0.0262546	4.61067	-2.20498
Organoheterocyclic compounds	Mevastatin	6.752	391.244	0.855905	4.04501e+07	9.37879e+07	1.46747	5.83111e-05	0.431294	1.21326
Organoheterocyclic compounds	Linezolid	9.933	338.147	0.419728	9.6039e+07	1.58697e+08	1.43159	0.00853112	0.605173	0.72458
Organoheterocyclic compounds	Methotrexate	5.19	228.112	0.174514	5.79634e+06	6.11026e+07	1.39858	0.00802292	0.0948624	3.39802
Organoheterocyclic compounds	Huperzine b	4.296	257.154	0.14829	2.77804e+07	8.14806e+07	1.37119	0.00808668	0.340945	1.55239
Organoheterocyclic compounds	Cafestol	4.435	317.206	0.306013	1.6161e+07	6.15536e+07	1.28891	0.00556893	0.262552	1.92933
Organoheterocyclic compounds	4-hydroxydebrisoquine	3.791	192.126	0.724131	9.76413e+07	4.1631e+07	1.28331	0.0273709	2.3454	-1.22983
Organoheterocyclic compounds	4,6-diamino-5-formamidopyrimidine	1.762	154.05	0.497775	5.25571e+07	9.1508e+06	1.28024	0.00350362	5.74344	-2.52191
Organoheterocyclic compounds	5-hydroxyindoleacetate	9.166	192.088	0.936423	2.52996e+07	6.62321e+07	1.18919	0.0105545	0.381983	1.38842
Organoheterocyclic compounds	4-imidazoleacetic acid	7.626	127.042	0.980372	2.89422e+07	7.338e+07	1.13566	0.0252678	0.394415	1.34221
Organoheterocyclic compounds	Chloroquine	1.174	320.17	0.114141	5.91273e+06	3.75953e+07	1.09271	0.0034219	0.157273	2.66866
Organosulfur compounds	Metribuzin	3.193	187.112	0.933287	1.19157e+08	1.70462e+08	1.23893	0.0310561	0.699023	0.516588
Phenylpropanoids and polyketides	Retrorsine	5.255	352.172	0.718112	9.26322e+07	2.91483e+08	2.80234	0.000159068	0.317797	1.65382
Phenylpropanoids and polyketides	Aflatoxin g1	4.859	329.07	0.998549	8.95909e+06	1.89445e+08	2.60367	0.00138717	0.0472911	4.40229
Phenylpropanoids and polyketides	Senecionine	6.656	308.203	0.758168	6.75354e+07	1.84742e+08	2.1081	0.000851834	0.365566	1.45179
Phenylpropanoids and polyketides	Rhaponticin	0.976	271.099	0.89892	1.10991e+08	3.58324e+07	1.57096	0.00562256	3.09751	-1.63111
Phenylpropanoids and polyketides	Benzyl cinnamate	3.924	221.085	0.516897	7.17435e+07	2.55985e+07	1.1946	0.0256529	2.80264	-1.48679
rt: chromatographic retention time of the substance.
Mass: mass to charge ratio of material characteristic ions.
S1, S2, and S3 represents young fruit stage (45 days after fruit setting), coloration stage (60 days after fruit setting), and maturity stage (80 days after fruit setting) of P. ligularis fruit, respectively.

## Sheet: S1 vs S3
Table S10. Differentially accumulated non-volatile flavor metabolites in pairwise comparison in the fruit juices of three developmental stages of P. ligularisfruit.
SuperClass	Non-volatile flavor metabolites names	Score	RT	Mass	Relative amount of non-volatile flavor metabolites in the fruit juice of S1	Relative amount of non-volatile flavor metabolites in the fruit juice of S3	VIP	p-value	Fold change	Log_foldchange
Alkaloids and derivatives	Ajmaline	0.237041	1.086	309.186	8.40702e+07	2.71783e+08	2.35758	0.00659759	0.309329	1.69279
Alkaloids and derivatives	Hydrocodone	0.965987	0.853	322.147	4.9518e+06	1.14379e+08	1.81315	0.0051672	0.0432931	4.52972
Alkaloids and derivatives	Matrine	0.814815	6.178	249.176	3.36934e+08	2.44283e+08	1.65354	0.00477067	1.37928	-0.463913
Alkaloids and derivatives	Cinchonidine	0.201116	1.131	295.171	4.36039e+07	9.85269e+07	1.16514	0.0498151	0.442559	1.17606
Alkaloids and derivatives	Pentazocine	0.86216	6.422	218.133	1.09672e+08	6.93958e+07	1.0988	0.00362512	1.58039	-0.660277
Benzenoids	Mandelonitrile	0.846095	2.787	134.084	1.48858e+10	7.54742e+09	13.5169	0.0496472	1.9723	-0.979878
Benzenoids	Tebuconazole	0.0617781	4.873	308.14	6.13628e+07	1.65116e+09	7.05873	0.00157005	0.0371635	4.74997
Benzenoids	Propranolol	0.279963	4.545	260.166	2.88069e+08	1.17083e+09	5.01332	0.0105032	0.246039	2.02304
Benzenoids	2-isopropoxyphenyl n-methylcarbamate	0.953357	1.56	153.069	1.35853e+08	5.88442e+08	3.87232	2.4132e-07	0.230869	2.11485
Benzenoids	Imazalil	0.148377	10.082	297.059	1.38966e+09	9.33367e+08	3.34881	0.034455	1.48887	-0.574219
Benzenoids	Anastrozole	0.353224	6.727	294.15	6.64766e+08	3.11009e+08	3.24919	0.00501176	2.13745	-1.09589
Benzenoids	Venlafaxine	0.304531	7.338	260.202	4.25219e+08	4.6148e+07	3.1115	0.047282	9.21424	-3.20387
Benzenoids	[6]-gingerol	0.513996	0.949	277.161	1.31427e+08	4.2461e+08	3.07105	0.00028152	0.309523	1.69188
Benzenoids	Cyclopentolate	0.947048	8.474	274.191	5.12903e+07	1.36542e+08	1.64178	0.000147925	0.375636	1.41259
Benzenoids	Sulfathiazole	0.0815786	10.099	256.032	3.29882e+08	2.22295e+08	1.63605	0.0320972	1.48398	-0.56947
Benzenoids	Aniline	0.775439	8.799	94.0663	5.7145e+08	6.54192e+08	1.51114	0.0273359	0.87352	0.195088
Benzenoids	Kresoxim-methyl	0.0856464	7.44	282.092	4.98658e+07	1.2625e+08	1.50684	0.00850709	0.394975	1.34016
Benzenoids	Pyridaben	0.975494	5.067	365.152	1.26281e+07	7.95201e+07	1.34633	0.0238995	0.158804	2.65468
Benzenoids	2-phenylacetamide	0.998456	6.162	136.062	1.28471e+08	6.6905e+07	1.31233	0.0108738	1.92021	-0.941261
Benzenoids	Bilobol	0.12311	0.57	319.284	6.72513e+07	1.89177e+07	1.23004	0.000508838	3.55494	-1.82982
Benzenoids	Isoproturon	0.757068	4.062	207.142	1.10673e+07	5.76849e+07	1.21217	0.00114988	0.191858	2.38189
Benzenoids	Salmeterol	0.0326047	0.57	416.268	6.40008e+07	1.78158e+07	1.19411	0.000766011	3.59236	-1.84493
Benzenoids	N-methyltyramine	0.727053	6.559	121.04	4.90719e+07	5.74131e+06	1.1732	0.000311762	8.54716	-3.09544
Benzenoids	Pentamidine	0.501267	4.846	324.162	5.59543e+06	4.17433e+07	1.0664	0.00136223	0.134044	2.89922
Benzenoids	Ketamine	0.153682	10.087	207.063	1.47568e+08	1.02662e+08	1.06415	0.0299966	1.43741	-0.523469
Benzenoids	Proadifen	0.316098	1.075	376.233	1.28413e+07	5.31983e+07	1.01982	0.0404627	0.241385	2.05059
Lipids and lipid-like molecules	Glycerophosphocholine	0.999139	7.152	104.109	3.67787e+10	2.57014e+10	17.7612	0.0188991	1.431	-0.517024
Lipids and lipid-like molecules	Valerenic acid	0.782171	6.426	235.155	4.5857e+09	3.14146e+09	6.57028	0.00458131	1.45974	-0.545707
Lipids and lipid-like molecules	.alpha.-ionone	0.881889	4.261	193.162	8.43056e+07	5.37996e+08	3.66577	0.0053509	0.156703	2.6739
Lipids and lipid-like molecules	Testosterone enanthate	0.955223	6.504	401.295	2.3029e+08	5.25411e+08	2.959	0.00514322	0.438305	1.18999
Lipids and lipid-like molecules	Cevadine	0.53507	5.615	492.307	3.54071e+08	5.76835e+07	2.92277	0.00345454	6.13816	-2.61781
Lipids and lipid-like molecules	Decanoyl-l-carnitine	0.0463063	1.092	316.229	7.42622e+07	2.66259e+08	2.28936	0.0223748	0.27891	1.84213
Lipids and lipid-like molecules	Sebacic acid	0.124162	6.858	203.143	6.26407e+08	5.14644e+08	1.74081	0.0312806	1.21717	-0.283526
Lipids and lipid-like molecules	Trilostane	0.661662	7.902	294.187	1.69337e+08	7.37966e+07	1.70581	0.00261486	2.29465	-1.19827
Lipids and lipid-like molecules	Dexpanthenol	0.983817	2.569	206.143	1.60761e+08	4.86521e+07	1.69072	0.0369604	3.3043	-1.72435
Lipids and lipid-like molecules	Menthofuran	0.808494	4.327	151.115	1.23679e+07	1.07269e+08	1.63013	0.0128758	0.115298	3.11656
Lipids and lipid-like molecules	Adrenosterone	0.49241	4.779	283.182	5.54438e+07	1.48727e+08	1.58976	0.00593571	0.372789	1.42357
Lipids and lipid-like molecules	Octanoylcarnitine	0.953595	8.78	288.23	2.13682e+07	8.95638e+07	1.50925	1.43975e-07	0.238581	2.06745
Lipids and lipid-like molecules	Trihydroxycholestanoic acid	0.600994	0.705	468.39	9.46541e+07	2.6749e+07	1.49316	0.00028399	3.53861	-1.82318
Lipids and lipid-like molecules	Farnesal	0.00427405	7.122	221.19	1.23801e+07	8.31313e+07	1.49176	0.000325148	0.148922	2.74737
Lipids and lipid-like molecules	Aucubin	0.373342	5.085	385.098	1.00806e+08	3.46749e+07	1.44638	0.000568583	2.90716	-1.53961
Lipids and lipid-like molecules	Zerumbone	0.890617	4.295	119.088	1.63434e+07	8.6073e+07	1.3193	0.0464218	0.189879	2.39685
Lipids and lipid-like molecules	Beclomethasone	0.99324	4.239	409.191	1.89141e+07	7.20065e+07	1.30447	0.000162044	0.262672	1.92867
Lipids and lipid-like molecules	Linoleyl carnitine	0.915616	0.652	424.363	6.03956e+07	1.40152e+07	1.23776	2.47977e-06	4.30929	-2.10745
Lipids and lipid-like molecules	Heptanoic acid	0.0853312	4.276	113.108	4.90024e+07	9.28407e+07	1.1477	0.00746813	0.527812	0.921904
Lipids and lipid-like molecules	17alpha-hydroxyprogesterone	0.808566	8.735	331.236	5.56139e+07	9.4964e+07	1.10217	0.00148729	0.585632	0.771935
Lipids and lipid-like molecules	Fumagillin	0.206441	5.781	459.231	7.94419e+06	4.61723e+07	1.0534	0.00903909	0.172055	2.53905
Lipids and lipid-like molecules	11.beta.,21-dihydroxy-5.beta.-pregnane-3,20-dione	0.0966423	5.36	331.204	7.43285e+06	4.28091e+07	1.03658	0.00376701	0.173628	2.52593
Lipids and lipid-like molecules	Methyl hexadecanoate	0.632489	5.548	271.279	4.63327e+07	6.03681e+06	1.01141	0.0215118	7.67503	-2.94017
Nucleosides, nucleotides, and analogues	Uridine 5'-diphosphate	0.998433	9.619	405.011	8.62053e+07	2.29625e+07	1.41333	0.000908572	3.75417	-1.9085
Organic acids and derivatives	DL-arginine	0.582466	7.514	158.084	1.50757e+10	3.34846e+09	19.7941	6.68032e-07	4.50228	-2.17066
Organic acids and derivatives	Val-Arg	0.0601059	4.295	274.182	1.33569e+09	4.06567e+09	9.01388	0.00537865	0.328529	1.60591
Organic acids and derivatives	.gamma.-aminobutyric acid	0.983323	8.698	104.072	1.65644e+09	3.90992e+09	8.38778	0.000322371	0.42365	1.23905
Organic acids and derivatives	DL-proline	0.999995	7.709	116.073	1.2669e+10	1.06542e+10	7.26342	0.038815	1.18911	-0.249884
Organic acids and derivatives	DL-Glutamic acid	0.998766	8.961	148.062	6.55148e+09	5.25997e+09	5.88115	0.0156461	1.24554	-0.316767
Organic acids and derivatives	Ala-Ala	0.613771	4.271	161.095	2.19353e+09	8.55454e+08	5.87943	0.0195899	2.56417	-1.35849
Organic acids and derivatives	L-pipecolic acid	0.0283342	1.024	130.089	2.12049e+09	8.40489e+08	5.47002	0.0384391	2.52293	-1.3351
Organic acids and derivatives	Beta-alanine	0.960895	2.082	90.0571	1.02061e+09	2.14954e+09	5.4666	0.0254037	0.474803	1.0746
Organic acids and derivatives	Betaine	0.997834	7.08	118.089	9.38175e+07	8.32059e+08	4.75157	0.0013132	0.112753	3.14876
Organic acids and derivatives	D-glutamine	0.975882	8.729	147.078	3.10538e+09	2.21071e+09	4.66077	0.0379197	1.4047	-0.490261
Organic acids and derivatives	Ile-Pro	0.998041	6.633	229.159	8.60357e+08	1.5435e+09	4.1778	0.0145849	0.557407	0.843196
Organic acids and derivatives	Scopolamine	0.202248	0.94	156.104	6.03328e+08	6.24895e+07	3.82699	0.0266298	9.65486	-3.27126
Organic acids and derivatives	L-homoarginine	0.739462	2.737	144.105	8.90223e+08	3.94019e+08	3.74866	0.0114778	2.25934	-1.1759
Organic acids and derivatives	Creatinine	0.999356	5.429	114.069	4.0222e+08	7.29954e+07	3.26632	0.000162249	5.51021	-2.46211
Organic acids and derivatives	Nicotinate	0.999184	7.88	124.042	1.01157e+09	6.83735e+08	2.90192	0.0256461	1.47948	-0.565087
Organic acids and derivatives	Phe-thr	0.997525	5.912	267.139	3.06039e+08	8.0742e+07	2.62701	0.00269764	3.79033	-1.92232
Organic acids and derivatives	Val-Thr	0.981933	3.056	219.138	9.38681e+07	3.06959e+08	2.35257	0.0298895	0.3058	1.70934
Organic acids and derivatives	Phe-ser	0.999002	6.271	253.123	2.33034e+08	1.01344e+08	1.95335	0.00779343	2.29943	-1.20127
Organic acids and derivatives	G-guanidinobutyrate	0.283966	3.781	146.084	2.36613e+08	1.10407e+08	1.86732	0.011547	2.14309	-1.0997
Organic acids and derivatives	3-amino-2,3-dihydrobenzoic acid	0.823597	1.051	140.073	2.22881e+08	1.11116e+08	1.85396	0.00083805	2.00585	-1.00421
Organic acids and derivatives	Arg-Ala	0.0558914	4.062	246.15	5.83575e+07	1.81304e+08	1.832	0.0184188	0.321877	1.63542
Organic acids and derivatives	His-Pro	0.994042	8.933	253.131	4.3028e+07	1.65391e+08	1.81235	0.0188355	0.26016	1.94253
Organic acids and derivatives	Val-Lys	0.903399	8.791	246.183	1.95644e+08	3.19863e+08	1.79053	0.0378142	0.611649	0.709223
Organic acids and derivatives	Asp-Leu	0.831975	5.116	247.116	3.58879e+07	1.21406e+08	1.62994	0.00163254	0.295602	1.75827
Organic acids and derivatives	Arg-Leu	0.935382	6.924	288.208	1.01999e+08	1.87913e+08	1.57563	0.00488069	0.542801	0.881504
Organic acids and derivatives	Thyrotropin-releasing hormone	0.857093	6.646	385.154	1.9023e+07	9.26877e+07	1.51216	0.000385219	0.205238	2.28463
Organic acids and derivatives	O-acetyl-l-homoserine	0.800214	0.901	162.059	1.23705e+08	5.76709e+07	1.43447	0.00119987	2.14501	-1.10098
Organic acids and derivatives	L-Glutamate	0.9555	7.867	148.06	1.85589e+07	7.64355e+07	1.38399	3.87939e-06	0.242805	2.04213
Organic acids and derivatives	N-methyl-d-aspartic acid	0.247536	2.484	148.061	8.9649e+07	3.45368e+07	1.34803	0.000138571	2.59575	-1.37615
Organic acids and derivatives	2-aminoadipic acid	0.984575	9.097	162.078	1.6345e+08	2.30846e+08	1.34209	0.0245752	0.708046	0.498086
Organic acids and derivatives	N-oleoyl-l-serine	0.247391	0.859	370.295	1.54287e+07	8.39193e+07	1.30911	0.0220077	0.183852	2.44338
Organic acids and derivatives	Perindopril	0.970882	12.362	369.252	1.13445e+08	5.12184e+07	1.25688	0.0309415	2.21493	-1.14726
Organic acids and derivatives	Epoxomicin	0.74482	0.892	537.344	4.17379e+07	9.33752e+07	1.19139	0.0152325	0.446991	1.16168
Organic acids and derivatives	Iprovalicarb	0.818952	2.421	203.143	2.65369e+07	7.2761e+07	1.11305	0.0288057	0.364713	1.45517
Organic acids and derivatives	N6,N6,N6-Trimethyl-L-lysine	0.975042	11.696	189.135	7.47459e+07	2.66877e+07	1.10917	0.0455207	2.80077	-1.48582
Organic acids and derivatives	Glu-Arg	0.971002	9.767	304.164	5.39673e+07	9.36166e+07	1.09277	0.00216834	0.576471	0.79468
Organic acids and derivatives	Thr-Asp	0.38532	1.078	235.115	9.43314e+06	4.26828e+07	1.02521	0.000895518	0.221006	2.17784
Organic nitrogen compounds	4-hydroperoxycyclophosphamide	0.283117	10.092	275.027	3.78903e+08	2.57322e+08	1.70148	0.0427338	1.47249	-0.558257
Organic nitrogen compounds	Triethanolamine	0.938647	5.455	150.115	2.29527e+07	1.10092e+08	1.66348	0.000443813	0.208486	2.26198
Organic nitrogen compounds	Docosahexaenoyl ethanolamide	0.155206	0.951	372.289	1.91736e+07	7.12492e+07	1.16536	0.0279773	0.269106	1.89375
Organic oxygen compounds	Glycerol	0.697058	5.266	93.047	1.46723e+09	3.11651e+08	6.11689	0.00019805	4.70794	-2.2351
Organic oxygen compounds	Diacetyl	0.990453	8.698	87.0452	4.67576e+08	1.07597e+09	4.49398	6.06508e-07	0.434563	1.20236
Organic oxygen compounds	Melezitose	0.762783	9.457	522.207	9.08689e+08	1.57908e+09	4.43136	0.00831747	0.575456	0.797222
Organic oxygen compounds	D-xylulose	0.930973	6.447	115.057	2.90587e+08	1.8227e+07	2.673	0.0369374	15.9426	-3.99482
Organic oxygen compounds	Allose	0.139537	6.72	203.057	4.02258e+08	2.36755e+08	2.10762	0.0346127	1.69905	-0.764728
Organic oxygen compounds	N-acetyl-d-glucosamine	0.981049	6.815	204.091	1.47465e+08	2.38028e+08	1.66936	0.000289211	0.619526	0.690764
Organic oxygen compounds	L-rhamnose	0.129403	6.586	111.058	1.64214e+08	8.47298e+07	1.50308	0.00960217	1.93809	-0.954636
Organic oxygen compounds	Octaethylene glycol	0.998949	4.299	393.196	5.09893e+07	1.18168e+08	1.40288	0.00730554	0.4315	1.21257
Organic oxygen compounds	Acetohexamide	0.595752	5.229	347.101	2.14572e+06	4.91199e+07	1.19664	0.00189022	0.0436833	4.51677
Organic oxygen compounds	Curcumol	0.0576682	0.949	237.188	2.35782e+07	7.34797e+07	1.17182	0.0151282	0.320881	1.63989
Organic oxygen compounds	Droperidol	0.225212	6.595	380.19	4.02242e+06	4.44166e+07	1.08953	0.00816985	0.0905613	3.46496
Organoheterocyclic compounds	Niacinamide	0.998562	2.289	123.058	6.33516e+09	2.15344e+09	10.6913	0.0197736	2.94188	-1.55674
Organoheterocyclic compounds	Hypoxanthine	0.999778	5.324	137.049	1.45846e+08	1.83189e+09	7.0361	0.00812893	0.0796146	3.65082
Organoheterocyclic compounds	5,6-dihydroxyindole-2-carboxylic acid	0.681838	7.055	194.062	1.24063e+09	3.80625e+08	5.16098	0.00274462	3.25945	-1.70463
Organoheterocyclic compounds	Zolpidem	0.973119	5.046	235.123	5.81644e+08	1.2919e+09	4.60434	0.0014398	0.450225	1.15128
Organoheterocyclic compounds	Methohexital	0.309357	1.036	263.147	1.13421e+08	7.13473e+08	4.14651	0.0106802	0.158971	2.65316
Organoheterocyclic compounds	Olanzapine	0.146188	5.08	313.161	3.65292e+08	5.00727e+07	3.19575	0.000272896	7.29524	-2.86696
Organoheterocyclic compounds	N-ethylmaleimide	0.69141	4.29	144.068	1.34053e+09	9.24922e+08	3.17318	0.0416753	1.44934	-0.535397
Organoheterocyclic compounds	Acridine orange	0.592092	9.43	266.162	1.55724e+08	3.77e+08	2.69182	0.000104496	0.413061	1.27557
Organoheterocyclic compounds	7,8-dihydroneopterin	0.251621	7.88	256.086	5.85384e+08	3.59192e+08	2.56821	0.00597112	1.62972	-0.704626
Organoheterocyclic compounds	Spectinomycin	0.291601	1.804	189.127	2.77082e+08	4.41816e+08	2.26411	0.000352855	0.627143	0.673133
Organoheterocyclic compounds	Tetrabenazine	0.370969	1.035	318.187	4.04943e+07	2.24371e+08	2.16615	0.0442149	0.180479	2.4701
Organoheterocyclic compounds	Cannabinol	0.19959	0.904	293.187	1.1807e+08	2.70815e+08	2.01942	0.0147858	0.43598	1.19767
Organoheterocyclic compounds	Isorhyncophylline	0.39423	3.634	385.204	3.62908e+07	1.84903e+08	2.00198	0.0208516	0.196269	2.34909
Organoheterocyclic compounds	Albendazole	0.000394172	8.027	233.998	2.05023e+08	1.00098e+08	1.84828	0.000101261	2.04822	-1.03437
Organoheterocyclic compounds	Carbendazim	0.996213	1.073	192.08	3.62653e+08	2.14674e+08	1.84604	0.0470043	1.68932	-0.756446
Organoheterocyclic compounds	.epsilon.-caprolactam	0.995852	1.104	114.094	1.31504e+08	2.90547e+07	1.82435	0.000141212	4.52608	-2.17826
Organoheterocyclic compounds	Enrofloxacin	0.518296	0.949	332.201	5.84759e+07	1.8452e+08	1.80538	0.0329886	0.316908	1.65786
Organoheterocyclic compounds	Pracinostat	0.413908	4.202	359.236	3.1373e+07	1.27608e+08	1.75795	0.000313103	0.245855	2.02412
Organoheterocyclic compounds	6-methyl-2-thiouracil	0.713008	4.471	143.037	4.28719e+07	1.39239e+08	1.74489	0.000304457	0.307903	1.69945
Organoheterocyclic compounds	Ethosuximide	0.245974	1.039	142.089	1.32394e+08	6.48133e+07	1.46235	0.000797148	2.0427	-1.03048
Organoheterocyclic compounds	Dibucaine	0.465133	3.547	344.234	9.68846e+07	1.80175e+07	1.46165	0.0229269	5.37725	-2.42687
Organoheterocyclic compounds	Huperzine b	0.14829	4.296	257.154	2.77804e+07	8.45405e+07	1.28961	0.00721725	0.328605	1.60557
Organoheterocyclic compounds	Linezolid	0.419728	9.933	338.147	9.6039e+07	1.58865e+08	1.26142	0.0192395	0.604531	0.726113
Organoheterocyclic compounds	5-(2-hydroxyethyl)-4-methylthiazole	0.998211	1.065	144.048	2.00146e+08	1.42164e+08	1.25719	0.00886015	1.40786	-0.4935
Organoheterocyclic compounds	Pheniramine	0.991366	8.737	241.157	9.82048e+07	1.47524e+08	1.22137	0.00171925	0.665685	0.587088
Organoheterocyclic compounds	4-imidazoleacetic acid	0.980372	7.626	127.042	2.89422e+07	8.21186e+07	1.19842	0.0231176	0.352444	1.50453
Organoheterocyclic compounds	Clozapine	0.700056	2.302	270.1	8.74121e+07	3.02638e+07	1.15575	0.0319424	2.88833	-1.53024
Organoheterocyclic compounds	Procymidone	0.0375234	10.632	256.032	2.18607e+07	6.47261e+07	1.09729	0.0101963	0.337742	1.56601
Organoheterocyclic compounds	4,6-diamino-5-formamidopyrimidine	0.497775	1.762	154.05	5.25571e+07	1.14373e+07	1.08542	0.00781925	4.59522	-2.20013
Organoheterocyclic compounds	Dantrolene	0.15088	10.08	315.07	1.19143e+08	7.65019e+07	1.02776	0.0350769	1.55739	-0.639131
Organoheterocyclic compounds	Indole-3-carboxylic acid	0.94419	5.265	162.069	4.37482e+07	1.09211e+07	1.00371	0.00056859	4.00585	-2.00211
Phenylpropanoids and polyketides	Aflatoxin g1	0.998549	4.859	329.07	8.95909e+06	3.63484e+08	3.24959	0.00508602	0.0246478	5.3424
Phenylpropanoids and polyketides	Retrorsine	0.718112	5.255	352.172	9.26322e+07	3.7964e+07	1.30828	0.00077373	2.44	-1.28688
Phenylpropanoids and polyketides	Rhaponticin	0.89892	0.976	271.099	1.10991e+08	4.69723e+07	1.24146	0.0278455	2.36291	-1.24056
Phenylpropanoids and polyketides	Benzyl cinnamate	0.516897	3.924	221.085	7.17435e+07	2.88578e+07	1.01767	0.0261345	2.4861	-1.31388
rt: chromatographic retention time of the substance.
Mass: mass to charge ratio of material characteristic ions.
S1, S2, and S3 represents young fruit stage (45 days after fruit setting), coloration stage (60 days after fruit setting), and maturity stage (80 days after fruit setting) of P. ligularis fruit, respectively.

## Sheet: S2 vs S3
Table S10. Differentially accumulated non-volatile flavor metabolites in pairwise comparison in the fruit juices of three developmental stages of P. ligularisfruit.
SuperClass	Non-volatile flavor metabolites names	Score	RT	Mass	Relative amount of non-volatile flavor metabolites in the fruit juice of S2	Relative amount of non-volatile flavor metabolites in the fruit juice of S3	VIP	p-value	Fold change	Log_foldchange
Alkaloids and derivatives	.alpha.-ergocryptine	0.0110224	5.656	496.349	1.66097e+09	1.88453e+08	7.08755	0.00327682	8.81369	-3.13975
Alkaloids and derivatives	Trigonelline	0.998537	7.327	138.058	5.04321e+08	1.00217e+09	3.88625	0.0195789	0.503231	0.990707
Alkaloids and derivatives	Cabergoline	0.206587	5.667	452.286	2.55422e+08	1.84073e+07	2.87775	0.00264799	13.8761	-3.79453
Alkaloids and derivatives	Anabasine	0.472791	8.896	146.119	4.27609e+08	2.00561e+08	2.83873	0.000523324	2.13206	-1.09225
Alkaloids and derivatives	Anisodamine	0.70244	4.801	140.085	5.82066e+08	4.12197e+08	2.38492	0.00583184	1.41211	-0.497849
Alkaloids and derivatives	Hydrocodone	0.965987	0.853	322.147	2.07967e+07	1.14379e+08	1.72714	0.0106083	0.181824	2.45939
Alkaloids and derivatives	Cytochalasin b	0.360548	4.907	426.247	9.34861e+07	3.89736e+07	1.27547	0.0171198	2.39871	-1.26226
Alkaloids and derivatives	Norcodeine	0.584728	9.293	286.142	8.52947e+07	4.91002e+07	1.01083	0.0288071	1.73715	-0.796726
Benzenoids	Mandelonitrile	0.846095	2.787	134.084	1.59382e+10	7.54742e+09	16.7459	0.00649792	2.11174	-1.07843
Benzenoids	Anastrozole	0.353224	6.727	294.15	9.58016e+08	3.11009e+08	4.78045	0.000770664	3.08035	-1.62309
Benzenoids	2-isopropoxyphenyl n-methylcarbamate	0.953357	1.56	153.069	1.39645e+08	5.88442e+08	3.86409	0.00690333	0.237312	2.07514
Benzenoids	Terfenadine	0.749807	5.738	454.302	3.83816e+08	7.49126e+07	3.10953	0.0106747	5.12352	-2.35714
Benzenoids	Aniline	0.775439	8.799	94.0663	8.88421e+08	6.54192e+08	2.84962	0.00348912	1.35804	-0.441529
Benzenoids	Oxethazaine	0.864316	6.544	336.209	2.57421e+08	8.56201e+07	2.32551	0.0128265	3.00655	-1.58811
Benzenoids	Pargyline	0.0478502	0.884	160.134	8.72704e+07	3.31978e+07	1.33939	0.00563498	2.6288	-1.39441
Benzenoids	Cyclopentolate	0.947048	8.474	274.191	7.90243e+07	1.36542e+08	1.24435	0.046503	0.578752	0.788982
Benzenoids	Isoproturon	0.757068	4.062	207.142	1.38141e+07	5.76849e+07	1.22226	0.0021612	0.239475	2.06205
Benzenoids	Opipramol	0.368652	5.388	364.23	7.94539e+07	3.82715e+07	1.1097	0.0217742	2.07606	-1.05385
Benzenoids	Pterosin b	0.350429	4.849	219.138	5.34273e+07	2.28936e+07	1.06721	5.07578e-05	2.33372	-1.22263
Benzenoids	Bilobol	0.12311	0.57	319.284	5.06335e+07	1.89177e+07	1.04191	0.00435527	2.67651	-1.42036
Benzenoids	Salmeterol	0.0326047	0.57	416.268	4.92956e+07	1.78158e+07	1.03945	0.00361107	2.76696	-1.4683
Benzenoids	Sufentanyl	0.685016	4.64	387.221	3.55765e+07	7.47672e+06	1.0048	0.00068013	4.75831	-2.25045
Lipids and lipid-like molecules	Lpc 18:1	0.916312	5.609	522.365	8.82928e+08	8.0788e+07	5.18407	0.00441889	10.9289	-3.45008
Lipids and lipid-like molecules	Cevadine	0.53507	5.615	492.307	7.59385e+08	5.76835e+07	4.93414	0.00274966	13.1647	-3.7186
Lipids and lipid-like molecules	2-linoleoylglycerol	0.973465	5.599	337.28	3.61413e+08	3.14148e+07	3.40385	0.00201254	11.5046	-3.52413
Lipids and lipid-like molecules	Trilostane	0.661662	7.902	294.187	2.83717e+08	7.37966e+07	2.68318	0.00238935	3.84458	-1.94283
Lipids and lipid-like molecules	Solasodine	0.0681405	6.195	452.286	1.5187e+08	422027	2.27316	0.00519211	359.859	-8.49129
Lipids and lipid-like molecules	Sebacic acid	0.124162	6.858	203.143	6.3425e+08	5.14644e+08	1.87492	0.0208711	1.2324	-0.301476
Lipids and lipid-like molecules	Withaferin a	0.57925	6.194	435.25	8.21629e+07	1.67212e+06	1.69121	0.00185593	49.1369	-5.61873
Lipids and lipid-like molecules	6-ketoprostaglandin f1.alpha.	0.40907	6.22	393.223	1.42536e+08	4.94803e+07	1.67759	0.0324687	2.88066	-1.5264
Lipids and lipid-like molecules	Oseltamivir	0.0525325	4.931	313.279	1.12603e+08	2.98393e+07	1.60916	0.0173139	3.77365	-1.91596
Lipids and lipid-like molecules	1-stearoyl-2-hydroxy-sn-glycero-3-phosphocholine	0.0236379	3.982	506.343	8.99748e+07	1.97531e+07	1.52398	0.010937	4.55497	-2.18744
Lipids and lipid-like molecules	Glycochenodeoxycholate	0.733221	6.372	472.322	9.16327e+07	3.05036e+07	1.39712	0.0081124	3.00399	-1.58688
Lipids and lipid-like molecules	Beclomethasone	0.99324	4.239	409.191	1.9086e+07	7.20065e+07	1.38156	0.000265504	0.26506	1.91561
Lipids and lipid-like molecules	Heptanoic acid	0.0853312	4.276	113.108	4.46728e+07	9.28407e+07	1.31424	0.000270769	0.481177	1.05536
Lipids and lipid-like molecules	Cucurbitacin d	0.994067	4.084	539.318	5.96054e+07	3.2306e+06	1.2986	0.0333271	18.4503	-4.20557
Lipids and lipid-like molecules	Baccatin iii	0.221583	0.884	327.171	5.10563e+07	4.59955e+06	1.27162	0.0013245	11.1003	-3.47252
Lipids and lipid-like molecules	Testosterone cypionate	0.390127	6.584	413.283	7.52175e+07	2.58959e+07	1.24571	0.0142293	2.90462	-1.53835
Lipids and lipid-like molecules	Oleamide	0.996666	3.984	282.284	1.12678e+07	5.91156e+07	1.16341	0.0303334	0.190606	2.39133
Lipids and lipid-like molecules	Octanoylcarnitine	0.953595	8.78	288.23	4.94876e+07	8.95638e+07	1.15664	0.00540759	0.552541	0.855848
Lipids and lipid-like molecules	Teprenone	0.926175	5.736	313.28	5.41055e+07	1.02048e+07	1.15154	0.0198607	5.30196	-2.40653
Lipids and lipid-like molecules	Malathion	0.798324	6.422	173.096	1.50065e+08	1.13414e+08	1.13176	0.000823068	1.32316	-0.403988
Lipids and lipid-like molecules	Crustecdysone	0.0279345	6.363	498.339	6.8054e+07	2.72665e+07	1.12793	0.01069	2.49588	-1.31955
Lipids and lipid-like molecules	Diacetoxyscirpenol	0.685245	9.684	349.14	3.6019e+07	2.33304e+06	1.12774	4.0079e-08	15.4386	-3.94847
Lipids and lipid-like molecules	9e,11e-octadecadienoic acid	0.0342611	6.221	263.242	4.08104e+07	883084	1.12183	0.0144022	46.2135	-5.53024
Lipids and lipid-like molecules	Ursocholic acid	0.46147	0.854	355.285	6.75607e+07	2.87269e+07	1.0784	0.0378782	2.35183	-1.23378
Lipids and lipid-like molecules	Manoalide	0.661224	6.226	417.279	8.00115e+07	4.29829e+07	1.07778	0.0105978	1.86147	-0.896445
Lipids and lipid-like molecules	Cynaropicrin	0.0368601	5.913	364.197	5.11009e+07	2.05472e+07	1.00401	0.00502101	2.487	-1.31441
Nucleosides, nucleotides, and analogues	Deoxyadenosine	0.999692	4.964	252.114	1.85201e+08	4.50872e+08	2.86988	0.0144652	0.410763	1.28362
Organic acids and derivatives	Arginine	0.98535	11.654	175.12	1.61376e+10	2.79726e+09	19.2487	0.0409302	5.76907	-2.52834
Organic acids and derivatives	DL-arginine	0.582466	7.514	158.084	8.03152e+09	3.34846e+09	13.1345	1.17031e-05	2.39857	-1.26218
Organic acids and derivatives	DL-Glutamic acid	0.998766	8.961	148.062	7.79262e+09	5.25997e+09	9.55498	0.000706118	1.4815	-0.567054
Organic acids and derivatives	L-pipecolic acid	0.0283342	1.024	130.089	2.91102e+09	8.40489e+08	8.03742	0.0211136	3.46348	-1.79222
Organic acids and derivatives	Ile-Phe	0.997656	5.337	279.176	3.77144e+09	2.16323e+09	7.24925	0.00709886	1.74343	-0.801929
Organic acids and derivatives	.gamma.-aminobutyric acid	0.983323	8.698	104.072	2.96875e+09	3.90992e+09	5.11796	0.0403456	0.759285	0.397286
Organic acids and derivatives	Scopolamine	0.202248	0.94	156.104	7.35691e+08	6.24895e+07	4.66909	0.00677445	11.773	-3.55741
Organic acids and derivatives	1-amino-1-cyclopentanecarboxylate	0.100826	8.794	130.087	1.91568e+09	1.3115e+09	4.52183	0.00312726	1.46068	-0.546641
Organic acids and derivatives	Ile-Pro	0.998041	6.633	229.159	9.57349e+08	1.5435e+09	3.90255	0.0480109	0.620247	0.689086
Organic acids and derivatives	Phe-thr	0.997525	5.912	267.139	4.52908e+08	8.0742e+07	3.62756	0.000894465	5.60932	-2.48783
Organic acids and derivatives	Ile-Asp	0.774893	1.906	247.153	3.71214e+08	3.34881e+07	3.19502	0.0293966	11.085	-3.47053
Organic acids and derivatives	Betaine	0.997834	7.08	118.089	4.6756e+08	8.32059e+08	3.1837	0.0333076	0.561932	0.831533
Organic acids and derivatives	Phe-ser	0.999002	6.271	253.123	3.19305e+08	1.01344e+08	2.72247	0.0021838	3.1507	-1.65567
Organic acids and derivatives	Phe-met	0.997419	5.324	297.132	2.55123e+08	6.29602e+07	2.67903	5.59288e-05	4.05213	-2.01868
Organic acids and derivatives	3-amino-2,3-dihydrobenzoic acid	0.823597	1.051	140.073	2.65495e+08	1.11116e+08	2.24561	0.00758593	2.38936	-1.25662
Organic acids and derivatives	Epoxomicin	0.74482	0.892	537.344	2.55067e+07	9.33752e+07	1.45933	0.00578163	0.273164	1.87216
Organic acids and derivatives	N6,N6,N6-Trimethyl-L-lysine	0.975042	11.696	189.135	8.65003e+07	2.66877e+07	1.45692	0.000484513	3.24121	-1.69653
Organic acids and derivatives	Thyrotropin-releasing hormone	0.857093	6.646	385.154	3.41335e+07	9.26877e+07	1.31708	0.0197691	0.368264	1.44119
Organic acids and derivatives	N-acetyl-l-glutamate	0.817689	0.901	190.063	8.05717e+07	3.55105e+07	1.25916	0.000873511	2.26895	-1.18203
Organic acids and derivatives	Tyr-Met	0.966345	5.864	313.128	8.42308e+07	3.69759e+07	1.21043	0.0133418	2.27799	-1.18776
Organic acids and derivatives	Glu-Arg	0.971002	9.767	304.164	4.1799e+07	9.36166e+07	1.20869	0.0326929	0.446491	1.1633
Organic acids and derivatives	1-Methylhistidine	0.8106	9.613	170.094	6.32943e+07	2.63726e+07	1.15239	0.000314631	2.4	-1.26303
Organic acids and derivatives	Met-Gly	0.955782	6.925	207.084	2.1868e+08	1.77879e+08	1.12823	0.00634892	1.22937	-0.297925
Organic acids and derivatives	Trp-Thr	0.94916	6.115	306.151	7.68002e+07	3.67279e+07	1.10207	0.0180947	2.09106	-1.06424
Organic acids and derivatives	Homostachydrine	0.112599	0.926	158.118	6.34862e+07	2.3767e+07	1.05273	0.0372794	2.6712	-1.41749
Organic nitrogen compounds	Phosphorylcholine	0.998087	10.425	184.075	1.96539e+09	9.7332e+08	5.53789	0.0254023	2.01927	-1.01383
Organic nitrogen compounds	Methylguanidine	0.274551	2.762	74.062	1.28546e+09	6.36858e+08	4.21207	0.0478618	2.01845	-1.01325
Organic nitrogen compounds	Histamine	0.673886	8.795	112.077	7.79675e+08	5.25505e+08	2.83975	0.0126521	1.48367	-0.569167
Organic nitrogen compounds	Triethanolamine	0.938647	5.455	150.115	1.44216e+07	1.10092e+08	1.86427	0.000311588	0.130996	2.93241
Organic nitrogen compounds	N-butylamine	0.40064	6.812	74.0984	2.55614e+08	3.68855e+08	1.8555	0.0155415	0.692993	0.529088
Organic nitrogen compounds	Cyclohexylamine	0.934409	1.628	100.114	5.89543e+07	1.51e+07	1.13976	0.025842	3.90425	-1.96505
Organic oxygen compounds	Melezitose	0.762783	9.457	522.207	1.1048e+09	1.57908e+09	3.60539	0.0437676	0.699651	0.515292
Organic oxygen compounds	Diacetyl	0.990453	8.698	87.0452	7.84987e+08	1.07597e+09	3.18616	0.00171794	0.729563	0.454895
Organic oxygen compounds	Glycerol	0.697058	5.266	93.047	6.33999e+08	3.11651e+08	3.04397	0.0263241	2.03433	-1.02455
Organic oxygen compounds	Octaethylene glycol	0.998949	4.299	393.196	3.82406e+07	1.18168e+08	1.56358	0.0166757	0.323614	1.62766
Organic oxygen compounds	Acetohexamide	0.595752	5.229	347.101	1.38631e+07	4.91199e+07	1.05785	0.00879067	0.28223	1.82506
Organoheterocyclic compounds	Indoleacetic acid	0.929392	8.798	176.093	2.79986e+10	2.12636e+10	15.204	0.00245525	1.31674	-0.396968
Organoheterocyclic compounds	Adenine	0.999921	4.262	136.065	7.98187e+09	5.08107e+09	9.1881	0.0237012	1.5709	-0.651596
Organoheterocyclic compounds	Olanzapine	0.146188	5.08	313.161	9.67071e+08	5.00727e+07	5.77129	0.000361507	19.3133	-4.27153
Organoheterocyclic compounds	5,6-dihydroxyindole-2-carboxylic acid	0.681838	7.055	194.062	1.24642e+09	3.80625e+08	5.63767	0.000171787	3.27467	-1.71135
Organoheterocyclic compounds	4-aminoimidazole	4.61e-06	8.962	84.0456	1.76212e+09	1.41287e+09	3.16986	0.0483822	1.24719	-0.318679
Organoheterocyclic compounds	Cannabinol	0.19959	0.904	293.187	5.7664e+08	2.70815e+08	3.04829	0.0269675	2.12927	-1.09036
Organoheterocyclic compounds	Cycloheximide	0.939574	9.497	246.158	5.19122e+08	7.27023e+08	2.53783	0.01965	0.714038	0.485926
Organoheterocyclic compounds	Isorhyncophylline	0.39423	3.634	385.204	2.41394e+07	1.84903e+08	2.25766	0.0110369	0.130552	2.93731
Organoheterocyclic compounds	7,8-dihydroneopterin	0.251621	7.88	256.086	5.31212e+08	3.59192e+08	2.21676	0.034653	1.47891	-0.564531
Organoheterocyclic compounds	Pyraclostrobin	0.988435	0.749	388.106	1.21634e+08	1.08245e+07	1.93018	0.00810503	11.2369	-3.49017
Organoheterocyclic compounds	Carbendazim	0.996213	1.073	192.08	3.24476e+08	2.14674e+08	1.86548	0.0126879	1.51149	-0.595968
Organoheterocyclic compounds	3-methyladenine	0.999159	6.632	150.08	1.0731e+08	1.9972e+08	1.83662	0.000143486	0.537304	0.89619
Organoheterocyclic compounds	Pravastatin lactone	0.746219	6.285	407.227	1.11923e+08	1.5891e+07	1.72751	0.0129619	7.0432	-2.81623
Organoheterocyclic compounds	6-methyl-2-thiouracil	0.713008	4.471	143.037	5.71577e+07	1.39239e+08	1.65923	0.00151001	0.410502	1.28454
Organoheterocyclic compounds	Ethosuximide	0.245974	1.039	142.089	1.39321e+08	6.48133e+07	1.57463	0.00925468	2.14958	-1.10406
Organoheterocyclic compounds	Albendazole	0.000394172	8.027	233.998	1.72047e+08	1.00098e+08	1.50453	0.012512	1.71879	-0.781392
Organoheterocyclic compounds	Mevastatin	0.855905	6.752	391.244	9.37879e+07	4.29468e+07	1.37334	0.000107078	2.18382	-1.12685
Organoheterocyclic compounds	5-(2-hydroxyethyl)-4-methylthiazole	0.998211	1.065	144.048	9.51801e+07	1.42164e+08	1.22005	0.00920533	0.669511	0.578821
Organoheterocyclic compounds	.epsilon.-caprolactam	0.995852	1.104	114.094	8.17641e+07	2.90547e+07	1.21769	0.0227237	2.81415	-1.4927
Organoheterocyclic compounds	Methimazole	0.998934	1.001	115.054	6.83334e+07	2.39252e+07	1.19349	0.00709834	2.85613	-1.51406
Organoheterocyclic compounds	Procymidone	0.0375234	10.632	256.032	2.29208e+07	6.47261e+07	1.17784	0.00759013	0.354119	1.49769
Organoheterocyclic compounds	Lenalidomide	0.244561	1.001	260.117	4.67861e+07	1.12031e+07	1.11192	0.00264803	4.17617	-2.06218
Organosulfur compounds	Metribuzin	0.933287	3.193	187.112	1.70462e+08	1.24172e+08	1.09674	0.0404308	1.37279	-0.457115
Phenylpropanoids and polyketides	Retrorsine	0.718112	5.255	352.172	2.91483e+08	3.7964e+07	3.08627	4.11782e-05	7.67787	-2.94071
Phenylpropanoids and polyketides	Senecionine	0.758168	6.656	308.203	1.84742e+08	5.88075e+07	2.12816	0.000521721	3.14147	-1.65144
rt: chromatographic retention time of the substance.
Mass: mass to charge ratio of material characteristic ions.
S1, S2, and S3 represents young fruit stage (45 days after fruit setting), coloration stage (60 days after fruit setting), and maturity stage (80 days after fruit setting) of P. ligularis fruit, respectively.
