# Supplementary material for: Microbiome and Metabolome Illustrate the Correlations Between Endophytes and Flavor Metabolites in Passiflora ligularis Fruit Juice
Source: Int J Mol Sci. 2025 Feb 27;26(5):2151. doi: 10.3390/ijms26052151 (PMC11900049; doi:10.3390/ijms26052151)
Supplement: Supplementary file 1 [file ijms-26-02151-s001.zip › ijms-3458063-supplementary/Supplementary/Table S12 .xlsx]

## Sheet: Table S12
Table S12. Correlation coefficients among 28 differential volatile flavor metabolites examined and two dominating endophytic bacterial phyla.
rValue	Proteobacteria	Firmicutes
2-Ethyl-4-methylpentanol	-0.758338	0.748281
Benzoic acid,methyl ester	0.756038	-0.730319
3-Methylbenzaldehyde	-0.707548	0.690564
4-Methoxybenzyl alcohol	0.528105	-0.548237
β-D-Glucopyranose,4-O-β-D-galactopyranosyl-	0.304902	-0.289844
2-Acetylcyclohexanone	0.007905	0.0144009
2-Hexadecyloxyethanol	-0.666821	0.654789
Allyl 2-ethyl butyrate	-0.672751	0.654032
8-Methyl-6-nonenoic acid	-0.540938	0.513087
Citronellyl valerate	0.509965	-0.509725
Geranyl isovalerate	-0.646572	0.629813
trans-2-Undecen-1-ol	-0.623745	0.591364
3,7,11-Trimethyl-1-dodecanol	-0.638294	0.638992
(Z)-7-Hexadecenal	0.376705	-0.328216
1,2-Epoxycycloheptane	-0.572231	0.558826
Gamma-nonalactone	0.533804	-0.538162
Gamma-undecalactone	-0.583689	0.568832
Decanal	-0.638747	0.619454
Octadecyl vinyl ether	0.51683	-0.540142
2-tert-Butyl-4,5,6-trimethyl-3-nitroaniline	-0.660093	0.628956
1,3-Di-tert-butylbenzene	-0.615424	0.612459
Phenol,2,6-bis(1,1-dimethylethyl)-4-ethyl-	0.447351	-0.48619
Tetradecane	-0.580537	0.562668
Nonadecane	-0.585383	0.577152
2,6,11,15-Tetramethylhexadecane	-0.5862	0.568844
Heptacosane	-0.692524	0.678725
2,6,10-Trimethyldodecane	-0.512556	0.499789
Cedrol	0.424814	-0.460439
