# Supplementary material for: Microbiome and Metabolome Illustrate the Correlations Between Endophytes and Flavor Metabolites in Passiflora ligularis Fruit Juice
Source: Int J Mol Sci. 2025 Feb 27;26(5):2151. doi: 10.3390/ijms26052151 (PMC11900049; doi:10.3390/ijms26052151)
Supplement: Supplementary file 1 [file ijms-26-02151-s001.zip › ijms-3458063-supplementary/Supplementary/Table S13 .xlsx]

## Sheet: Table S13
Table S13. Correlation coefficients among 28 differential volatile flavor metabolites examined and two dominating endophytic fungal phyla.
rValue	Ascomycota	Basidiomycota
2-Ethyl-4-methylpentanol	-0.0878772	0.0711001
Benzoic acid,methyl ester	-0.101304	0.117975
3-Methylbenzaldehyde	-0.133931	0.117026
4-Methoxybenzyl alcohol	0.69538	-0.680708
β-D-Glucopyranose,4-O-β-D-galactopyranosyl-	0.511526	-0.49508
2-Acetylcyclohexanone	-0.405242	0.39676
2-Hexadecyloxyethanol	-0.0842623	0.0659261
Allyl 2-ethyl butyrate	-0.0891971	0.0704721
8-Methyl-6-nonenoic acid	0.00390165	-0.0223718
Citronellyl valerate	0.298229	-0.290373
Geranyl isovalerate	-0.118791	0.0996824
trans-2-Undecen-1-ol	-0.0657075	0.0471864
3,7,11-Trimethyl-1-dodecanol	-0.371608	0.352273
(Z)-7-Hexadecenal	-0.740015	0.743732
1,2-Epoxycycloheptane	-0.335536	0.317246
Gamma-nonalactone	0.44794	-0.437331
Gamma-undecalactone	-0.192976	0.173309
Decanal	-0.207029	0.187276
Octadecyl vinyl ether	0.534111	-0.525702
2-tert-Butyl-4,5,6-trimethyl-3-nitroaniline	-0.0693983	0.0496904
1,3-Di-tert-butylbenzene	-0.245509	0.227283
Phenol,2,6-bis(1,1-dimethylethyl)-4-ethyl-	0.803044	-0.79366
Tetradecane	-0.229006	0.208151
Nonadecane	-0.091334	0.0747477
2,6,11,15-Tetramethylhexadecane	-0.14445	0.125646
Heptacosane	-0.0355523	0.0173039
2,6,10-Trimethyldodecane	-0.184705	0.164656
Cedrol	0.812657	-0.801296
