# Supplementary material for: Microbiome and Metabolome Illustrate the Correlations Between Endophytes and Flavor Metabolites in Passiflora ligularis Fruit Juice
Source: Int J Mol Sci. 2025 Feb 27;26(5):2151. doi: 10.3390/ijms26052151 (PMC11900049; doi:10.3390/ijms26052151)
Supplement: Supplementary file 1 [file ijms-26-02151-s001.zip › ijms-3458063-supplementary/Supplementary/Table S14.xlsx]

## Sheet: Table S14
Table S14. Correlation coefficients among 28 differential volatile flavor metabolites examined and the top three bacterial genera in terms of relative abundance.
rValue	Staphylococcus	Bacillus	Streptococcus
2-Ethyl-4-methylpentanol	-0.709728	-0.471063	0.879956
Benzoic acid,methyl ester	0.490671	0.252799	-0.767069
3-Methylbenzaldehyde	-0.668627	-0.530054	0.886413
4-Methoxybenzyl alcohol	0.798553	0.82378	-0.736435
β-D-Glucopyranose,4-O-β-D-galactopyranosyl-	0.541891	0.70853	-0.785931
2-Acetylcyclohexanone	0.0260972	-0.330275	0.00258311
2-Hexadecyloxyethanol	-0.523975	-0.4368	0.679098
Allyl 2-ethyl butyrate	-0.611582	-0.469427	0.789183
8-Methyl-6-nonenoic acid	-0.513561	-0.376333	0.848432
Citronellyl valerate	0.828654	0.602935	-0.726978
Geranyl isovalerate	-0.588127	-0.494725	0.800112
trans-2-Undecen-1-ol	-0.612376	-0.459394	0.980448
3,7,11-Trimethyl-1-dodecanol	-0.653031	-0.678923	0.760571
(Z)-7-Hexadecenal	-0.103769	-0.524408	-0.251275
1,2-Epoxycycloheptane	-0.725581	-0.672908	0.882226
Gamma-nonalactone	0.860876	0.767707	-0.726655
Gamma-undecalactone	-0.552427	-0.515861	0.770208
Decanal	-0.662177	-0.568263	0.922225
Octadecyl vinyl ether	0.893697	0.826753	-0.597794
2-tert-Butyl-4,5,6-trimethyl-3-nitroaniline	-0.509284	-0.418149	0.932865
1,3-Di-tert-butylbenzene	-0.52489	-0.550631	0.659118
Phenol,2,6-bis(1,1-dimethylethyl)-4-ethyl-	0.882027	0.966731	-0.501471
Tetradecane	-0.51404	-0.526667	0.833832
Nonadecane	-0.461411	-0.428	0.607482
2,6,11,15-Tetramethylhexadecane	-0.480444	-0.457177	0.685394
Heptacosane	-0.566858	-0.433055	0.710521
2,6,10-Trimethyldodecane	-0.39956	-0.456205	0.681522
Cedrol	0.833946	0.972131	-0.546131
