# Supplementary material for: Microbiome and Metabolome Illustrate the Correlations Between Endophytes and Flavor Metabolites in Passiflora ligularis Fruit Juice
Source: Int J Mol Sci. 2025 Feb 27;26(5):2151. doi: 10.3390/ijms26052151 (PMC11900049; doi:10.3390/ijms26052151)
Supplement: Supplementary file 1 [file ijms-26-02151-s001.zip › ijms-3458063-supplementary/Supplementary/Table S15.xlsx]

## Sheet: Table S15
Table S15. Correlation coefficients among 28 differential volatile flavor metabolites examined and the top three fungal genera in terms of relative abundance.
rValue	Passiflora	Cladosporium	Aspergillus
2-Ethyl-4-methylpentanol	-0.172157	0.6206	0.761638
Benzoic acid,methyl ester	-0.0176007	-0.473891	-0.656054
3-Methylbenzaldehyde	-0.22025	0.646484	0.778193
4-Methoxybenzyl alcohol	0.748952	-0.923098	-0.852228
β-D-Glucopyranose,4-O-β-D-galactopyranosyl-	0.573544	-0.82864	-0.80473
2-Acetylcyclohexanone	-0.407514	0.523512	0.336709
2-Hexadecyloxyethanol	-0.16483	0.669551	0.817754
Allyl 2-ethyl butyrate	-0.173116	0.691345	0.849759
8-Methyl-6-nonenoic acid	-0.0734275	0.61808	0.724969
Citronellyl valerate	0.357933	-0.482841	-0.620944
Geranyl isovalerate	-0.203932	0.709543	0.853729
trans-2-Undecen-1-ol	-0.151908	0.644624	0.760989
3,7,11-Trimethyl-1-dodecanol	-0.448977	0.882693	0.930207
(Z)-7-Hexadecenal	-0.701916	0.36615	0.112553
1,2-Epoxycycloheptane	-0.414496	0.82522	0.906921
Gamma-nonalactone	0.513395	-0.674548	-0.787097
Gamma-undecalactone	-0.271701	0.770208	0.865778
Decanal	-0.291687	0.782116	0.875715
Octadecyl vinyl ether	0.590806	-0.67572	-0.768886
2-tert-Butyl-4,5,6-trimethyl-3-nitroaniline	-0.155216	0.665559	0.74787
1,3-Di-tert-butylbenzene	-0.320708	0.760271	0.837803
Phenol,2,6-bis(1,1-dimethylethyl)-4-ethyl-	0.845631	-0.87534	-0.84475
Tetradecane	-0.306796	0.81798	0.84888
Nonadecane	-0.167187	0.607916	0.751221
2,6,11,15-Tetramethylhexadecane	-0.222425	0.705991	0.829393
Heptacosane	-0.119025	0.650822	0.823646
2,6,10-Trimethyldodecane	-0.255427	0.766885	0.800148
Cedrol	0.857275	-0.934072	-0.870731
