# Supplementary material for: Microbiome and Metabolome Illustrate the Correlations Between Endophytes and Flavor Metabolites in Passiflora ligularis Fruit Juice
Source: Int J Mol Sci. 2025 Feb 27;26(5):2151. doi: 10.3390/ijms26052151 (PMC11900049; doi:10.3390/ijms26052151)
Supplement: Supplementary file 1 [file ijms-26-02151-s001.zip › ijms-3458063-supplementary/Supplementary/Table S16 .xlsx]

## Sheet: Table S16
Table S16. Correlation coefficients among 40 differential non-volatile flavor metabolites examined and two dominating endophytic bacterial phyla.
rValue	Proteobacteria	Firmicutes
Anabasine	0.39858	-0.344652
Anisodamine	0.28519	-0.242818
Tebuconazole	0.477423	-0.465847
Anastrozole	-0.0820666	0.130835
Aniline	0.339685	-0.283776
Pargyline	0.397289	-0.351897
Withaferin a	0.159894	-0.112495
Aucubin	-0.67343	0.650334
Farnesal	0.652713	-0.669946
Octanoylcarnitine	0.510183	-0.528452
Trihydroxycholestanoic acid	-0.60517	0.605107
Baccatin iii	0.362583	-0.305416
Beclomethasone	0.292156	-0.316888
Uridine 5'-diphosphate	-0.76953	0.752152
DL-arginine	-0.665175	0.670143
DL-Glutamic acid	-0.192435	0.228764
Ile-Phe	0.188824	-0.143176
.gamma.-aminobutyric acid	0.598056	-0.585636
1-amino-1-cyclopentanecarboxylate	0.252868	-0.202779
Betaine	0.641776	-0.66641
Creatinine	-0.697709	0.683501
Phe-thr	-0.113197	0.159976
Phe-met	0.205085	-0.151414
Asp-Leu	0.403902	-0.396495
Met-Gly	0.328379	-0.273988
Triethanolamine	0.235068	-0.269027
Glycerol	-0.649711	0.643764
Diacetyl	0.614322	-0.617634
Indoleacetic acid	0.0825008	-0.0355459
Olanzapine	0.0982118	-0.0418309
5,6-dihydroxyindole-2-carboxylic acid	-0.371345	0.402457
Acridine orange	0.585405	-0.578636
3-methyladenine	-0.552824	0.504556
5-(2-hydroxyethyl)-4-methylthiazole	-0.716153	0.671917
6-methyl-2-thiouracil	0.479345	-0.518556
Albendazole	-0.499917	0.524702
.epsilon.-caprolactam	-0.625653	0.632167
Mevastatin	0.24354	-0.183824
Retrorsine	0.120555	-0.067798
Senecionine	0.248659	-0.192239
