# Supplementary material for: Microbiome and Metabolome Illustrate the Correlations Between Endophytes and Flavor Metabolites in Passiflora ligularis Fruit Juice
Source: Int J Mol Sci. 2025 Feb 27;26(5):2151. doi: 10.3390/ijms26052151 (PMC11900049; doi:10.3390/ijms26052151)
Supplement: Supplementary file 1 [file ijms-26-02151-s001.zip › ijms-3458063-supplementary/Supplementary/Table S17 .xlsx]

## Sheet: Table S17
Table S17. Correlation coefficients among 40 differential non-volatile flavor metabolites examined and two dominating endophytic fungal phyla.
rValue	Ascomycota	Basidiomycota
Anabasine	-0.808507	0.814211
Anisodamine	-0.491748	0.497425
Tebuconazole	0.183575	-0.165043
Anastrozole	-0.924206	0.924269
Aniline	-0.509364	0.519882
Pargyline	-0.465467	0.47814
Withaferin a	-0.488888	0.4906
Aucubin	-0.0817467	0.0625247
Farnesal	0.513262	-0.49575
Octanoylcarnitine	0.670087	-0.654672
Trihydroxycholestanoic acid	-0.352982	0.3358
Baccatin iii	-0.782047	0.791153
Beclomethasone	0.794938	-0.782988
Uridine 5'-diphosphate	-0.113402	0.0953666
DL-arginine	-0.50086	0.483996
DL-Glutamic acid	-0.655211	0.650075
Ile-Phe	-0.510008	0.519401
.gamma.-aminobutyric acid	0.422862	-0.404187
1-amino-1-cyclopentanecarboxylate	-0.598497	0.605561
Betaine	0.542463	-0.526146
Creatinine	-0.245748	0.227415
Phe-thr	-0.916669	0.914618
Phe-met	-0.657777	0.663429
Asp-Leu	0.414853	-0.397588
Met-Gly	-0.588352	0.60061
Triethanolamine	0.855571	-0.846195
Glycerol	-0.42579	0.409769
Diacetyl	0.546728	-0.529458
Indoleacetic acid	-0.528921	0.532921
Olanzapine	-0.874171	0.876154
5,6-dihydroxyindole-2-carboxylic acid	-0.777372	0.768891
Acridine orange	0.309078	-0.291472
3-methyladenine	0.476943	-0.486358
5-(2-hydroxyethyl)-4-methylthiazole	0.274291	-0.288756
6-methyl-2-thiouracil	0.848633	-0.838666
Albendazole	-0.764743	0.752912
.epsilon.-caprolactam	-0.477064	0.458191
Mevastatin	-0.653019	0.660414
Retrorsine	-0.688088	0.690411
Senecionine	-0.774883	0.783148
