# Supplementary material for: Microbiome and Metabolome Illustrate the Correlations Between Endophytes and Flavor Metabolites in Passiflora ligularis Fruit Juice
Source: Int J Mol Sci. 2025 Feb 27;26(5):2151. doi: 10.3390/ijms26052151 (PMC11900049; doi:10.3390/ijms26052151)
Supplement: Supplementary file 1 [file ijms-26-02151-s001.zip › ijms-3458063-supplementary/Supplementary/Table S18.xlsx]

## Sheet: Table S18
Table S18. Correlation coefficients among 40 differential non-volatile flavor metabolites examined and the top three bacterial genera in terms of relative abundance.
rValue	Staphylococcus	Bacillus	Streptococcus
Anabasine	-0.136819	-0.516532	-0.247957
Anisodamine	-0.0658446	-0.391983	-0.382927
Tebuconazole	0.605115	0.633447	-0.861126
Anastrozole	-0.544792	-0.748315	0.119373
Aniline	0.0512467	-0.201443	-0.632566
Pargyline	0.191741	-0.0313564	-0.666807
Withaferin a	-0.10319	-0.431533	-0.328816
Aucubin	-0.675103	-0.558919	0.963106
Farnesal	0.819641	0.809469	-0.789454
Octanoylcarnitine	0.835402	0.910531	-0.76592
Trihydroxycholestanoic acid	-0.757459	-0.783293	0.846609
Baccatin iii	-0.0988236	-0.4049	-0.423226
Beclomethasone	0.642192	0.883019	-0.479427
Uridine 5'-diphosphate	-0.693654	-0.558621	0.904038
DL-arginine	-0.842219	-0.806921	0.86256
DL-Glutamic acid	-0.398064	-0.654717	0.0925119
Ile-Phe	0.0241352	-0.165169	-0.523967
.gamma.-aminobutyric acid	0.69025	0.705564	-0.881324
1-amino-1-cyclopentanecarboxylate	-0.0742153	-0.371478	-0.46682
Betaine	0.845996	0.829671	-0.752113
Creatinine	-0.753464	-0.631224	0.968859
Phe-thr	-0.564693	-0.789736	0.189906
Phe-met	-0.14914	-0.442027	-0.374098
Asp-Leu	0.65267	0.78857	-0.823888
Met-Gly	0.0635369	-0.154427	-0.560512
Triethanolamine	0.66879	0.91895	-0.39646
Glycerol	-0.781199	-0.697628	0.920756
Diacetyl	0.799914	0.811612	-0.835915
Indoleacetic acid	-0.12432	-0.3708	-0.312412
Olanzapine	-0.369836	-0.677231	-0.110738
5,6-dihydroxyindole-2-carboxylic acid	-0.724311	-0.859884	0.520729
Acridine orange	0.716036	0.648696	-0.897949
3-methyladenine	-0.185849	0.191929	0.616238
5-(2-hydroxyethyl)-4-methylthiazole	-0.3959	-0.0504811	0.716134
6-methyl-2-thiouracil	0.857017	0.919227	-0.558179
Albendazole	-0.860801	-0.912544	0.703248
.epsilon.-caprolactam	-0.748199	-0.794979	0.818542
Mevastatin	-0.114314	-0.404417	-0.453169
Retrorsine	-0.236141	-0.555797	-0.249024
Senecionine	-0.206903	-0.467665	-0.346605
