# Supplementary material for: Microbiome and Metabolome Illustrate the Correlations Between Endophytes and Flavor Metabolites in Passiflora ligularis Fruit Juice
Source: Int J Mol Sci. 2025 Feb 27;26(5):2151. doi: 10.3390/ijms26052151 (PMC11900049; doi:10.3390/ijms26052151)
Supplement: Supplementary file 1 [file ijms-26-02151-s001.zip › ijms-3458063-supplementary/Supplementary/Table S19.xlsx]

## Sheet: Table S19
Table S20. Correlation coefficients among 40 differential non-volatile flavor metabolites examined and the top three fungal genera in terms of relative abundance.
rValue	Passiflora	Cladosporium	Aspergillus
Anabasine	-0.765502	0.315352	0.0560988
Anisodamine	-0.452413	0.215957	0.0294027
Tebuconazole	0.267856	-0.744096	-0.845118
Anastrozole	-0.917124	0.582127	0.398827
Aniline	-0.446472	0.0349938	-0.17229
Pargyline	-0.393095	-0.115425	-0.343845
Withaferin a	-0.458289	0.359171	0.156701
Aucubin	-0.170165	0.72441	0.826235
Farnesal	0.585114	-0.932937	-0.944272
Octanoylcarnitine	0.734971	-0.946229	-0.936669
Trihydroxycholestanoic acid	-0.429991	0.851329	0.878946
Baccatin iii	-0.727736	0.189866	-0.0434681
Beclomethasone	0.834377	-0.905534	-0.818719
Uridine 5'-diphosphate	-0.198321	0.713795	0.799044
DL-arginine	-0.57813	0.886194	0.934026
DL-Glutamic acid	-0.658677	0.651022	0.46758
Ile-Phe	-0.453113	0.0472877	-0.169724
.gamma.-aminobutyric acid	0.501369	-0.86841	-0.908544
1-amino-1-cyclopentanecarboxylate	-0.55179	0.209531	0.0148309
Betaine	0.609641	-0.923265	-0.921143
Creatinine	-0.332228	0.767088	0.858666
Phe-thr	-0.916979	0.650734	0.467223
Phe-met	-0.61488	0.293594	0.0706816
Asp-Leu	0.49016	-0.846791	-0.886377
Met-Gly	-0.523231	-0.0427847	-0.275595
Triethanolamine	0.885605	-0.87513	-0.771784
Glycerol	-0.502659	0.778602	0.828211
Diacetyl	0.621006	-0.916884	-0.946923
Indoleacetic acid	-0.492425	0.280097	0.0524092
Olanzapine	-0.850598	0.513627	0.2948
5,6-dihydroxyindole-2-carboxylic acid	-0.810323	0.794135	0.671064
Acridine orange	0.391083	-0.763949	-0.85825
3-methyladenine	0.413543	-0.0318945	0.192419
5-(2-hydroxyethyl)-4-methylthiazole	0.196598	0.287432	0.52071
6-methyl-2-thiouracil	0.889687	-0.879198	-0.806851
Albendazole	-0.817362	0.880592	0.833082
.epsilon.-caprolactam	-0.552907	0.946319	0.956089
Mevastatin	-0.604067	0.229316	0.00622892
Retrorsine	-0.658987	0.432056	0.217647
Senecionine	-0.727418	0.241864	0.0188543
