# Supplementary material for: Microbiome and Metabolome Illustrate the Correlations Between Endophytes and Flavor Metabolites in Passiflora ligularis Fruit Juice
Source: Int J Mol Sci. 2025 Feb 27;26(5):2151. doi: 10.3390/ijms26052151 (PMC11900049; doi:10.3390/ijms26052151)
Supplement: Supplementary file 1 [file ijms-26-02151-s001.zip › ijms-3458063-supplementary/Supplementary/Table S8 .xlsx]

## Sheet: Table S8
Table S8. Volatile flavor metabolites data measured in the fruit juices of three developmental stages of P. ligularisfruit.
Number	Class	Volatile flavor metabolites names	Similarity	rt	Mass	Relative amount of volatile flavor metabolites in the fruit juice of S1			Relative amount of volatile flavor metabolites in the fruit juice of S2			Relative amount of volatile flavor metabolites in the fruit juice of S3
						Biological repeat 1	Biological repeat 2	Biological repeat 3	Biological repeat 1	Biological repeat 2	Biological repeat 3	Biological repeat 1	Biological repeat 2	Biological repeat 3
1	Alcohols and polyols	2-Ethyl-4-methylpentanol	733	57	19.52	0.0157604	0.0148508	0.0149471	0.00395413	0.00510993	0.00437822	0.00386898	0.00364145	0.00883102
2	Anisoles	Elemicin	747	208	37.917	0.00151513	0.0018196	0.00293297	0.00209624	0.00190121	0.00434074	0.00133559	0.00104131	0.00106546
3	Benzene and substituted derivatives	(1-Methylhexadecyl)benzene	753	105	29.445	0.00604323	0.00319797	0.0134909	0.00283857	0.00232143	0.00446907	0.00571952	0.00546874	0.00573588
4	Benzoic acid esters	E-2-Hexenyl benzoate	633	105	16.663	0.00305935	0.0024242	0.00091657	0.0115009	0.0363948	0.0146343	0.0267503	0.022319	0.0435309
5	Benzoic acid esters	Benzoic acid, methyl ester	798	105	22.316	0.0307858	0.0362806	0.0750637	0.169283	0.161064	0.134802	0.116082	0.145723	0.121361
6	Benzoic acid esters	E-2-Hexenyl benzoate	669	105	22.421	0.0229008	0.0230969	0.0409631	0.0366299	0.0527776	0.0252751	0.0430101	0.0223637	0.0598677
7	Benzoic acids and derivatives	2-Amino-6-methylbenzoic acid	823	133	13.98	0.0542132	0.0466965	0.000542036	0.00981462	0.0101488	0.0272855	0.0100406	0.0113841	0.011684
8	Benzoic acids and derivatives	4-tert-Butylbenzoic acid	627	163	34.992	0.000991182	0.00141156	0.000606692	0.000227112	0.000526306	0.00466103	0.00153386	0.00156358	0.00166101
9	Benzoyl derivatives	3-Methylbenzaldehyde	655	91	22.112	0.121161	0.0781974	0.0716313	0.00591632	0.00510876	0.00454273	0.0047888	0.00384096	0.00126191
10	Benzyl alcohols	4-Methoxybenzyl alcohol	653	107	24.037	0.00371832	0.00404256	0.00170202	0.00537035	0.00412739	0.00422484	0.00775399	0.00854517	0.00664092
11	Carbohydrates	β-D-Glucopyranose, 4-O-β-D-galactopyranosyl-	666	73	20.142	0.00919821	0.00999161	0.00674857	0.0119969	0.011092	0.0102624	0.0131445	0.0124945	0.0162926
12	Carbonyl compounds	2-Acetylcyclohexanone	661	43	30.645	0.00896153	0.0107407	0.00946088	0.00908443	0.00804733	0.0243822	0.00523167	0.00496685	0.00538007
13	Carbonyl compounds	2,4,4-Trimethyl-3-(3-methylbutyl)cyclohex-2-enone	709	137	31.614	0.0051469	0.00621953	0.00942318	0.00356425	0.00276651	0.00817882	0.00395662	0.00317205	0.00370542
14	Carboxylic acid esters	n-Butyl pivalate	715	57	18.177	0.0304349	0.0449125	0.00598211	0.010166	0.00755205	0.0103866	0.043414	0.0459101	0.0250115
15	Ethers	3-Methoxy-1-butanol	691	59	18.677	0.0835125	0.0896487	0.0307597	0.0134326	0.00591462	0.00987532	0.0167551	0.0143609	0.0110626
16	Ethers	2-Hexadecyloxyethanol	643	57	27.781	0.00136195	0.00206216	0.00127278	0.000334906	0.000277635	0.000878379	0.000554643	0.000387643	0.000407489
17	Ethers	2-Hexadecyloxyethanol	656	57	30.135	0.000858701	0.00115581	0.000913139	0.000404717	0.000383836	0.00148172	0.000724663	0.000749443	0.000273704
18	Ethers	2-Hexadecyloxyethanol	622	57	30.958	0.000935117	0.00276243	0.00100503	0.000300918	0.000312522	0.000905552	0.000986469	0.00129938	0.000514917
19	Ethers	2-Hexadecyloxyethanol	644	57	37.158	0.000958375	0.0015241	0.00121545	0.000417784	0.000333399	0.00109126	0.00109098	0.000621707	0.000641823
20	Ethers	2-Hexadecyloxyethanol	659	57	37.801	0.000938673	0.00131906	0.00138534	0.000434984	0.000406426	0.00110303	0.00110933	0.000522715	0.000442779
21	Ethers	2-Hexadecyloxyethanol	650	57	38.107	0.000984737	0.00141402	0.000872397	0.000260622	0.000322079	0.00374462	0.000527757	0.000211773	0.000271986
22	Fatty acid esters	Hexanoic acid, methyl ester	881	74	14.837	0.112456	0.0636676	0.117834	0.281671	0.352358	0.106746	0.0202483	0.0847558	0.116051
23	Fatty acid esters	Allyl 2-ethyl butyrate	663	43	27.02	0.00271689	0.0117731	0.00405876	0.000804812	0.00162684	0.00142721	0.001121	0.00117104	0.000295624
24	Fatty acid esters	Allyl 2-ethyl butyrate	658	43	29.319	0.00281774	0.00508115	0.00435587	0.0008388	0.000522454	0.00115241	0.00116743	0.000717519	0.000710453
25	Fatty acids	cis-8,11,14-Eicosatrienoic Acid	685	41	20.952	0.00330131	0.00278228	0.00394025	0.00343326	0.0032729	0.00160616	0.000192419	0.00651964	0.00707946
26	Fatty acids	2-Ethylhexanoic acid	621	73	23.122	0.0039435	0.00648467	0.00444172	0.00356771	0.00313932	0.00415566	0.00650569	0.00266632	0.00350931
27	Fatty acids	8-Methyl-6-nonenoic acid	683	69	29.189	0.00118109	0.00195015	0.00300167	0.000536676	0.000201449	0.000594845	0.000470169	0.000647436	0.000798303
28	Fatty alcohol esters	Geranyl isovalerate	553	85	28.836	0.00109827	0.00849442	0.00417844	0.000679404	0.00195631	0.00343732	0.00221872	0.00235194	0.00282502
29	Fatty alcohol esters	Geranyl isovalerate	716	85	32.104	0.000881708	0.00130905	0.00147309	0.000241136	0.000444901	0.000911569	0.000628952	0.00189619	0.000524772
30	Fatty alcohol esters	Citronellyl valerate	715	41	35.345	0.00749227	0.0104452	0.0066655	0.0145388	0.0122216	0.0322141	0.0220788	0.0200577	0.020183
31	Fatty alcohol esters	Geranyl isovalerate	698	85	40.236	0.00270006	0.0040018	0.00319529	0.000440955	0.000483423	0.00130515	0.000727322	0.000723231	0.000544409
32	Fatty alcohol esters	Geranyl isovalerate	655	85	40.835	0.00107237	0.00149991	0.00141256	0.000208971	0.000368373	0.000684454	0.000254711	0.000287965	0.000169675
33	Fatty alcohols	Methyl 3-hydroxytetradecanoate	712	103	20.476	0.0366238	0.0433825	0.0388314	0.116568	0.0801459	0.0267508	0.433253	0.218221	0.134839
34	Fatty alcohols	trans-2-Undecen-1-ol	753	57	22.669	0.0504756	0.041796	0.0673061	0.0139942	0.0117585	0.0112288	0.0160844	0.0172138	0.0136946
35	Fatty alcohols	3,7,11-Trimethyl-1-dodecanol	789	57	29.924	0.00104325	0.00240738	0.00194793	0.000889955	0.000727842	0.00178663	0.00075988	0.000711474	0.000239989
36	Fatty alcohols	3,7,11-Trimethyl-1-dodecanol	619	57	30.012	0.000807078	0.00156389	0.00173912	0.000399536	0.000382323	0.0012421	0.00049535	0.000421458	0.000210951
37	Fatty alcohols	3,7,11-Trimethyl-1-dodecanol	684	57	30.223	0.00301063	0.00350404	0.00294598	0.00120932	0.00116434	0.00238501	0.000725365	0.000531379	0.000629239
38	Fatty alcohols	3,7,11-Trimethyl-1-dodecanol	667	57	31.723	0.00287862	0.00326216	0.005007	0.00235184	0.00201077	0.006682	0.00398032	0.00334963	0.00436698
39	Fatty alcohols	3,7,11-Trimethyl-1-dodecanol	642	57	33.182	0.00073537	0.00105739	0.00285677	0.000379808	0.000386667	0.000980984	0.000736997	0.000651957	0.000736205
40	Fatty alcohols	3,7,11-Trimethyl-1-dodecanol	702	57	34.07	0.00192458	0.00226303	0.00224079	0.00050966	0.000240634	0.00461227	5.68485e-05	4.94561e-05	0.00273087
41	Fatty alcohols	2-Hexadecanol	608	45	34.448	0.000951473	0.00143783	0.0100621	0.0837011	0.078263	0.214879	0.000534888	0.000571097	0.000297342
42	Fatty alcohols	3,7,11-Trimethyl-1-dodecanol	675	57	36.964	0.00150232	0.00229151	0.00137959	0.000549932	0.00043377	0.00128906	0.00202279	0.00160503	0.000861037
43	Fatty alcohols	2-Hexadecanol	643	45	38.43	0.00120689	0.00187305	0.00331222	0.000446085	0.000494204	0.000616088	0.000364824	0.000322032	0.000896503
44	Fatty alcohols	2-Hexadecanol	672	45	38.75	0.00070908	0.00105419	0.0031308	0.000338401	0.000371963	0.00271446	0.000423955	0.000386824	0.000413476
45	Fatty alcohols	2-Hexadecanol	661	45	41.474	0.00101019	0.00116415	0.00386795	0.000523386	0.000182823	0.000727953	0.000236564	0.000238247	0.000302244
46	Fatty aldehydes	(Z)-7-Hexadecenal	656	57	24.839	0.00158008	0.00105447	0.00224773	0.00541829	0.00540232	0.00583893	0.000443132	0.00181165	0.000493754
47	Heptane oxide	1,2-Epoxycycloheptane	692	41	25.302	0.00907747	0.0125658	0.0162678	0.0048044	0.0046417	0.00389365	0.00221495	0.00230477	0.000459357
48	Ketones	9-Heptadecanone	607	43	33.536	0.00509227	0.00605406	0.00261977	0.00134184	0.0012587	0.00389381	0.00163577	0.00266622	0.00197466
49	Lactones	Gamma-nonalactone	723	85	28.448	0.00512246	0.00720293	0.00831803	0.0115697	0.0115195	0.0245081	0.0200146	0.018985	0.0235547
50	Lactones	Gamma-undecalactone	660	85	35.669	0.00200937	0.00327661	0.00313177	0.000902625	0.000908035	0.00182439	0.00100716	0.000905776	0.00081903
51	Lineolic acids	Linoleic Acid	763	67	25.652	0.00296787	0.00281162	0.00541755	0.000315988	0.000605348	0.00307686	0.000278196	7.99169e-05	0.00015961
52	Medium-chain aldehydes	Decanal	682	41	26.577	0.0215826	0.0267043	0.0351759	0.00418909	0.00406576	0.00841431	0.00288553	0.00237992	0.00262476
53	Monoterpenoids	(-)-Borneol	923	95	24.53	0.0341337	0.00338073	0.031497	0.000810249	0.000704543	0.00416248	0.00244099	0.00525291	0.000935392
54	Monoterpenoids	Isoborneol	729	95	25.499	0.0204461	0.016903	0.030647	0.00498971	0.00463782	0.00558971	0.00553382	0.00808904	0.00592996
55	Monoterpenoids	trans-α-Bergamotene	755	93	33.92	0.00152842	0.0018904	0.00368287	0.00192755	0.00206856	0.00536808	0.00353775	0.0034649	0.000492361
56	Monoterpenoids	Geranylacetone	762	43	34.879	0.00420987	0.00534205	0.0085744	0.0073929	0.007388	0.018762	0.0151783	0.0142514	0.013479
57	Organooxygen compounds	Octadecyl vinyl ether	647	43	20.768	0.000983137	0.00247083	0.00204317	0.000686825	7.01589e-05	0.00310444	0.00594384	0.125353	0.111189
58	Organooxygen compounds	Octadecyl vinyl ether	638	43	27.985	0.00100575	0.00149987	0.00343816	0.002868	0.00273475	0.00692009	0.00664302	0.00592173	0.00644307
59	Organooxygen compounds	Octadecyl vinyl ether	727	43	33.662	0.0038739	0.00549434	0.00284992	0.000638027	0.000732451	0.00236765	0.000910857	0.000796053	0.000899995
60	others	3-Methyl-1,2-cyclopentanediol	819	57	13.554	0.0130879	0.012462	0.00143275	0.0189299	0.0189934	0.00385375	0.000399646	0.00760125	0.00876897
61	others	Dimethylphosphinacrylonitryl	612	87	16.83	0.0514466	0.0826669	0.0250892	0.0350949	0.000624469	0.0272341	0.0146214	0.00959185	0.0562358
62	others	dl-Leucine, N-[(phenylmethoxy)carbonyl]-	695	43	19.884	0.00233661	0.00181819	0.00285116	0.00414244	0.00460967	0.00202176	0.00413581	0.00343266	0.00192709
63	others	2-tert-Butyl-4,5,6-trimethyl-3-nitroaniline	774	236	41.78	0.0108699	0.00700064	0.0100134	0.000673834	0.000626556	0.00434726	0.00268954	0.00167935	0.00145233
64	Oxanes	2H-Pyran, tetrahydro-2-(2-propynyloxy)-	748	85	18.394	0.0178896	0.00890729	0.0275987	0.00326747	0.00261516	0.00300607	0.000143312	0.0299478	0.0435955
65	Phenylpropanes	1,3-Di-tert-butylbenzene	837	175	28.155	0.031779	0.036115	0.0229845	0.0104043	0.00998146	0.024689	0.010448	0.00849971	0.00740416
66	Phenylpropanes	2,4-Di-tert-butylphenol	907	191	36.777	0.0288689	0.0358798	0.0261124	0.016138	0.0132207	0.0159318	0.0176842	0.0172212	0.0174207
67	Phenylpropanes	Phenol, 2,6-bis(1,1-dimethylethyl)-4-ethyl-	632	219	39.189	0.000955012	0.000792307	0.00160319	0.000954678	0.000939274	0.00275737	0.00482921	0.0049975	0.00491677
68	Purine nucleosides	Guanosine	571	43	26.938	0.00150971	0.000794739	0.00291873	0.000362708	0.000211088	0.000630415	0.00100961	0.00119012	0.00023825
69	Saturated hydrocarbons	Tetradecane	682	57	26.312	0.00916849	0.0104532	0.0130765	0.00320949	0.00281601	0.0086846	0.00341656	0.00256986	0.0026964
70	Saturated hydrocarbons	Tetradecane	812	57	33.315	0.00598576	0.00752486	0.0113256	0.00384812	0.00418611	0.00921161	0.00512444	0.00512821	0.00561597
71	Saturated hydrocarbons	Nonadecane	745	57	33.798	0.00220956	0.00285436	0.00133299	0.000349272	0.000433268	0.00131331	0.000641563	0.000712363	0.000474208
72	Saturated hydrocarbons	Heptadecane	753	57	35.09	0.00111374	0.00304907	0.000953017	0.000258427	0.00038536	0.000895553	0.00165171	0.00121805	0.00117295
73	Saturated hydrocarbons	Nonadecane	778	57	36.335	0.0016951	0.00255866	0.00120101	0.000346417	0.000411899	0.00151617	0.001035	0.000626129	0.000663443
74	Saturated hydrocarbons	Nonadecane	747	57	36.396	0.00128265	0.0019132	0.00161698	0.000192879	0.000586389	0.00166504	0.00179249	0.000490313	0.000373576
75	Saturated hydrocarbons	Tetradecane	779	57	36.505	0.0122454	0.0126395	0.027853	0.00704894	0.00470039	0.0143915	0.0063591	0.00597884	0.00718888
76	Saturated hydrocarbons	Nonadecane	676	57	37.444	0.00157398	0.00315053	0.00351893	0.000311995	0.000347435	0.00107516	0.000951341	0.000811648	0.000218397
77	Saturated hydrocarbons	2,6,11,15-Tetramethylhexadecane	835	43	37.502	0.00397369	0.00645194	0.00459362	0.00107588	0.00107618	0.00321682	0.00203006	0.00141878	0.000515179
78	Saturated hydrocarbons	Heptacosane	644	57	38.645	0.00161561	0.00225142	0.00198275	0.000371059	0.000674298	0.00121044	0.000530587	0.000640653	0.000546229
79	Saturated hydrocarbons	Nonadecane	742	57	39.508	0.00169433	0.00201575	0.0037916	0.000530471	0.000723214	0.00144344	0.00082292	0.000877057	0.000683518
80	Saturated hydrocarbons	Heptacosane	729	57	42.107	0.00086016	0.00164977	0.00186691	0.000107882	0.00014242	0.00361109	0.000307768	0.000291173	0.000303947
81	Saturated hydrocarbons	Heptacosane	690	57	42.256	0.00602986	0.00985988	0.00633323	0.00164252	0.000782841	0.0028389	0.00224766	0.00167848	0.00195954
82	Saturated hydrocarbons	Heptacosane	728	57	43.338	0.00106614	0.00320685	0.00159639	0.000349101	0.000410677	0.000914934	0.000731489	0.000709551	0.000705167
83	Sesquiterpenoids	2,6,10-Trimethyldodecane	609	57	28.638	0.00329909	0.00378898	0.0016148	0.00157439	0.000380746	0.00154688	0.000478978	0.000297391	0.000234598
84	Sesquiterpenoids	2,6,10-Trimethyldodecane	830	57	29.002	0.00610606	0.00891753	0.00867984	0.00241054	0.00208432	0.00768367	0.00284135	0.00253559	0.00258412
85	Sesquiterpenoids	Cedrol	690	95	39.114	0.00109933	0.00127406	0.00168611	0.00176234	0.00173319	0.00389742	0.0123272	0.012288	0.0122717
86	Unsaturated aliphatic hydrocarbons	3,4-Dimethyl-1-hexene	673	56	9.181	0.0117966	0.00849986	0.0188445	0.00229916	0.00158907	0.011156	0.00123982	0.00120519	0.00130353
87	Unsaturated aliphatic hydrocarbons	cis-6-Tridecene	743	55	25.237	0.00884875	0.0165374	0.0205974	0.00763599	0.00792925	0.0104976	0.0071731	0.00744175	0.0105201
Similarity: in qualitative analysis, the matching degree of the material and the material in the standard library is [0, 1000], and the higher the value, the more accurate the qualitative material is.
rt: chromatographic retention time of the substance.
Mass: mass to charge ratio of material characteristic ions.
S1, S2, and S3 represents young fruit stage (45 days after fruit setting), coloration stage (60 days after fruit setting), and maturity stage (80 days after fruit setting) of P. ligularis fruit, respectively.
