# Supplementary material for: Microbiome and Metabolome Illustrate the Correlations Between Endophytes and Flavor Metabolites in Passiflora ligularis Fruit Juice
Source: Int J Mol Sci. 2025 Feb 27;26(5):2151. doi: 10.3390/ijms26052151 (PMC11900049; doi:10.3390/ijms26052151)
Supplement: Supplementary file 1 [file ijms-26-02151-s001.zip › ijms-3458063-supplementary/Supplementary/Table S9 .xlsx]

## Sheet: S1 vs S2
Table S9. Differentially accumulated volatile flavor metabolites in pairwise comparison in the fruit juices of three developmental stages of P. ligularisfruit.
Volatile flavor metabolites names	Similarity	rt	Mass	Relative amount of volatile flavor metabolites in the fruit juice of S1	Relative amount of volatile flavor metabolites in the fruit juice of S2	VIP	p-value	q-value	Fold change	Log_foldchange
2,4-Di-tert-butylphenol	907	191	36.777	0.030287	0.0150968	1.33925	0.00764434	0.0151228	2.00618	1.00445
2,6,11,15-Tetramethylhexadecane	835	43	37.502	0.00500642	0.00178963	1.1563	0.0355579	0.026775	2.79746	1.48412
Benzoic acid, methyl ester	798	105	22.316	0.0473767	0.15505	1.27739	0.00345608	0.0116484	0.305558	-1.71048
2-tert-Butyl-4,5,6-trimethyl-3-nitroaniline	774	236	41.78	0.00929464	0.00188255	1.15767	0.0121017	0.0180443	4.93726	2.30371
trans-2-Undecen-1-ol	753	57	22.669	0.0531926	0.0123272	1.34465	0.0306208	0.0257258	4.31507	2.10938
2-Ethyl-4-methylpentanol	733	57	19.52	0.0151861	0.00448076	1.36787	1.75583e-05	0.000237984	3.38918	1.76094
Octadecyl vinyl ether	727	43	33.662	0.00407272	0.00124604	1.15677	0.0412818	0.0282197	3.26853	1.70864
Geranyl isovalerate	698	85	40.236	0.00329905	0.000743175	1.26918	0.00564588	0.0139108	4.43913	2.15028
Heptacosane	690	57	42.256	0.00740766	0.00175475	1.25056	0.014403	0.0195217	4.22148	2.07775
3,7,11-Trimethyl-1-dodecanol	684	57	30.223	0.00315355	0.00158622	1.1726	0.0229886	0.0235217	1.98809	0.991383
8-Methyl-6-nonenoic acid	683	69	29.189	0.00204431	0.000444323	1.22227	0.0418214	0.0283423	4.60095	2.20193
Decanal	682	41	26.577	0.0278209	0.00555638	1.30882	0.00615274	0.0142712	5.00702	2.32395
Nonadecane	676	57	37.444	0.00274781	0.000578198	1.21096	0.0283762	0.025164	4.75238	2.24865
Gamma-undecalactone	660	85	35.669	0.00280592	0.00121168	1.17191	0.0341228	0.0264932	2.31572	1.21146
Allyl 2-ethyl butyrate	658	43	29.319	0.00408492	0.000837887	1.31744	0.00934439	0.0158317	4.87526	2.28548
(Z)-7-Hexadecenal	656	57	24.839	0.00162743	0.00555318	1.33234	0.000464252	0.00314623	0.293062	-1.77072
3-Methylbenzaldehyde	655	91	22.112	0.0903298	0.00518927	1.37342	0.0316322	0.02596	17.407	4.1216
2-Hexadecyloxyethanol	643	57	27.781	0.00156563	0.000496974	1.20061	0.0273416	0.0248835	3.15032	1.6555
Similarity: in qualitative analysis, the matching degree of the material and the material in the standard library is [0, 1000], and the higher the value, the more accurate the qualitative material is.
rt: chromatographic retention time of the substance.
Mass: mass to charge ratio of material characteristic ions.
S1, S2, and S3 represents young fruit stage (45 days after fruit setting), coloration stage (60 days after fruit setting), and maturity stage (80 days after fruit setting) of P. ligularis fruit, respectively.

## Sheet: S1 vs S3
Table S8. Differentially accumulated volatile flavor metabolites in pairwise comparison in the fruit juices of three developmental stages of P. ligularisfruit.
Volatile flavor metabolites names	Similarity	rt	Mass	Relative amount of volatile flavor metabolites in the fruit juice of S1	Relative amount of volatile flavor metabolites in the fruit juice of S3	VIP	p-value	q-value	Fold change	Log_foldchange
2,4-Di-tert-butylphenol	907	191	36.777	0.030287	0.0174421	1.19824	0.047331	0.00888981	1.73644	0.796129
1,3-Di-tert-butylbenzene	837	175	28.155	0.0302929	0.00878394	1.21103	0.00559362	0.00277742	3.44866	1.78604
2,6,11,15-Tetramethylhexadecane	835	43	37.502	0.00500642	0.00132134	1.0878	0.0130454	0.0045071	3.7889	1.92178
2,6,10-Trimethyldodecane	830	57	29.002	0.00790115	0.00265369	1.22877	0.0270767	0.00672337	2.97742	1.57406
Benzoic acid, methyl ester	798	105	22.316	0.0473767	0.127722	1.10572	0.00850317	0.00344303	0.370936	-1.43076
3,7,11-Trimethyl-1-dodecanol	789	57	29.924	0.00179952	0.000570448	1.03192	0.0471486	0.00887393	3.15458	1.65745
2-tert-Butyl-4,5,6-trimethyl-3-nitroaniline	774	236	41.78	0.00929464	0.00194041	1.19063	0.0039728	0.00239862	4.79005	2.26004
Geranylacetone	762	43	34.879	0.00604211	0.0143029	1.13499	0.00409372	0.00242985	0.422438	-1.24319
trans-2-Undecen-1-ol	753	57	22.669	0.0531926	0.0156643	1.20872	0.0354381	0.00769525	3.39579	1.76375
Nonadecane	745	57	33.798	0.0021323	0.000609378	1.16269	0.0270065	0.00671539	3.49914	1.807
2-Ethyl-4-methylpentanol	733	57	19.52	0.0151861	0.00544715	1.12089	0.00477209	0.00258717	2.7879	1.47918
Isoborneol	729	95	25.499	0.0226654	0.00651761	1.18374	0.0183226	0.00551807	3.47756	1.79808
Gamma-nonalactone	723	85	28.448	0.00688114	0.0208514	1.20017	0.00111906	0.001216	0.330008	-1.59943
Citronellyl valerate	715	41	35.345	0.00820099	0.0207731	1.19496	0.000679373	0.000999169	0.394788	-1.34085
Geranyl isovalerate	698	85	40.236	0.00329905	0.000664987	1.2399	0.0180907	0.00547913	4.96107	2.31065
1,2-Epoxycycloheptane	692	41	25.302	0.012637	0.00165969	1.13091	0.00708365	0.00315201	7.61408	2.92867
Cedrol	690	95	39.114	0.00135317	0.0122956	1.24636	0.000224991	0.00052134	0.110053	-3.18373
Heptacosane	690	57	42.256	0.00740766	0.00196189	1.21928	0.0451641	0.0086968	3.77577	1.91677
Tetradecane	682	57	26.312	0.0108994	0.00289427	1.22703	0.00246342	0.00189376	3.76584	1.91297
Decanal	682	41	26.577	0.0278209	0.00263007	1.24488	0.0237452	0.00631811	10.578	3.403
β-D-Glucopyranose, 4-O-β-D-galactopyranosyl-	666	73	20.142	0.00864613	0.0139772	1.06913	0.025034	0.00648158	0.618588	-0.69295
2-Acetylcyclohexanone	661	43	30.645	0.00972103	0.00519286	1.24179	0.00113352	0.00122122	1.872	0.90458
Gamma-undecalactone	660	85	35.669	0.00280592	0.000910657	1.20923	0.0397026	0.00816421	3.0812	1.62349
Allyl 2-ethyl butyrate	658	43	29.319	0.00408492	0.000865135	1.20367	0.00926746	0.00357903	4.72172	2.23931
3-Methylbenzaldehyde	655	91	22.112	0.0903298	0.00329722	1.20915	0.0299153	0.00702825	27.3958	4.77588
4-Methoxybenzyl alcohol	653	107	24.037	0.0031543	0.00764669	1.07311	0.00805324	0.00335663	0.412505	-1.27752
2-Hexadecyloxyethanol	650	57	38.107	0.00109038	0.000337172	1.129	0.017016	0.00529273	3.23391	1.69328
Octadecyl vinyl ether	638	43	27.985	0.00198126	0.00633594	1.09526	0.00488072	0.00260986	0.312701	-1.67714
E-2-Hexenyl benzoate	633	105	16.663	0.00213337	0.0308667	1.2025	0.0457989	0.00875434	0.0691156	-3.85485
Phenol, 2,6-bis(1,1-dimethylethyl)-4-ethyl-	632	219	39.189	0.00111684	0.00491449	1.21744	0.000113689	0.00052134	0.227253	-2.13763
Similarity: in qualitative analysis, the matching degree of the material and the material in the standard library is [0, 1000], and the higher the value, the more accurate the qualitative material is.
rt: chromatographic retention time of the substance.
Mass: mass to charge ratio of material characteristic ions.
S1, S2, and S3 represents young fruit stage (45 days after fruit setting), coloration stage (60 days after fruit setting), and maturity stage (80 days after fruit setting) of P. ligularis fruit, respectively.

## Sheet: S2 vs S3
Table S8. Differentially accumulated volatile flavor metabolites in pairwise comparison in the fruit juices of three developmental stages of P. ligularisfruit.
Volatile flavor metabolites names	Similarity	rt	Mass	Relative amount of volatile flavor metabolites in the fruit juice of S2	Relative amount of volatile flavor metabolites in the fruit juice of S3	VIP	p-value	q-value	Fold change	Log_foldchange
Heptadecane	753	57	35.09	0.000513113	0.00134757	1.57785	0.027965	0.353533	0.380768	-1.39301
n-Butyl pivalate	715	57	18.177	0.00936821	0.0381118	1.81131	0.0463854	0.426409	0.245808	-2.02439
1,2-Epoxycycloheptane	692	41	25.302	0.00444658	0.00165969	1.43469	0.0136549	0.248094	2.67916	1.42178
Cedrol	690	95	39.114	0.00246432	0.0122956	1.81583	0.00525174	0.184386	0.200422	-2.31889
(Z)-7-Hexadecenal	656	57	24.839	0.00555318	0.000916177	1.73557	0.000593242	0.0431142	6.06125	2.59962
4-Methoxybenzyl alcohol	653	107	24.037	0.00457419	0.00764669	1.74517	0.010748	0.234405	0.598192	-0.741319
Phenol, 2,6-bis(1,1-dimethylethyl)-4-ethyl-	632	219	39.189	0.00155044	0.00491449	1.68044	0.0300211	0.363633	0.315483	-1.66437
Similarity: in qualitative analysis, the matching degree of the material and the material in the standard library is [0, 1000], and the higher the value, the more accurate the qualitative material is.
rt: chromatographic retention time of the substance.
Mass: mass to charge ratio of material characteristic ions.
S1, S2, and S3 represents young fruit stage (45 days after fruit setting), coloration stage (60 days after fruit setting), and maturity stage (80 days after fruit setting) of P. ligularis fruit, respectively.
